# Supplementary material for: Identification of crucial circRNAs in skeletal muscle during chicken embryonic development
Source: BMC Genomics. 2022 Apr 28;23:330. doi: 10.1186/s12864-022-08588-4 (PMC9052468; doi:10.1186/s12864-022-08588-4)
Supplement: Supplementary file 1 — Additional file 1. [file 12864_2022_8588_MOESM1_ESM.zip]

Archive with 12 entries (11 files):
- Supplementary Material/
- Supplementary Material/Figure S1 Original images of agarose gel for Fig5. a..docx
- Supplementary Material/Table S1 Result of RNA quality detection.xls
- Supplementary Material/Table S10 Statistics of body weight for fast- and slow-growing Bian chicken.docx
- Supplementary Material/Table S2 Results of quality control.xls
- Supplementary Material/Table S3 KEGG pathway enrichment result for F14_vs_F20.xls
- Supplementary Material/Table S4 KEGG pathway enrichment result for S14_vs_S20.xls
- Supplementary Material/Table S5 Biological process terms related to skeletal muscle of F14_vs_F20.xls
- Supplementary Material/Table S6 Biological process terms related to skeletal muscle of S14_vs_S20.xls
- Supplementary Material/Table S7 circRNA-miRNA pairs for group F14_vs_F20.xls
- Supplementary Material/Table S8 circRNA-miRNA pairs for group S14_vs_S20.xls
- Supplementary Material/Table S9 Convergent and divergent primers.xls
