# Supplementary material for: Identification of crucial circRNAs in skeletal muscle during chicken embryonic development
Source: BMC Genomics. 2022 Apr 28;23:330. doi: 10.1186/s12864-022-08588-4 (PMC9052468; doi:10.1186/s12864-022-08588-4)
Supplement: Supplementary file 1 — Additional file 1. [file 12864_2022_8588_MOESM1_ESM.zip › Supplementary Material/Table S1 Result of RNA quality detection.xls]

## Sheet: Sheet1
Table S1 Result of RNA quality detection
Sample name	Concentration(ng/ul)	Volume(ul)	Integrity	Grade
S14-1	1913	32	9.4	A
S14-2	1462	32	9.1	A
S14-3	1450	32	8.9	A
S14-4	1236	32	9.2	A
F14-1	1500	32	8.7	A
F14-2	1290	32	8.9	A
F14-3	1640	32	8.8	A
F14-4	1389	32	9.7	A
S20-1	860	32	9.3	A
S20-2	981	32	9.3	A
S20-3	914	32	9.3	A
S20-4	830	32	9	A
F20-1	1791	32	9.4	A
F20-2	1141	32	9.1	A
F20-3	815	32	9.1	A
F20-4	1516	32	9.4	A
NOTE: A: The sample meets the quality requirements of library construction and sequencing; C: The sample quality does not fully meet the requirements of library construction and sequencing; D: The sample quality does not meet the requirements of library construction and sequencing
