# Supplementary material for: Identification of crucial circRNAs in skeletal muscle during chicken embryonic development
Source: BMC Genomics. 2022 Apr 28;23:330. doi: 10.1186/s12864-022-08588-4 (PMC9052468; doi:10.1186/s12864-022-08588-4)
Supplement: Supplementary file 1 — Additional file 1. [file 12864_2022_8588_MOESM1_ESM.zip › Supplementary Material/Table S2 Results of quality control.xls]

## Sheet: Sheet1
Table S2 Results of quality control
Sample_name	Raw_reads	Clean_reads	Raw_bases(G)	Clean_bases(G)	Error rate(%)	Q20(%)	Q30(%)	GC_content(%)
F14_1	97462270	96894104	14.62	14.53	0.02	98.21	94.45	45.26
F14_2	86008508	85326242	12.9	12.8	0.02	98.35	94.78	45.4
F14_3	81346434	80959660	12.2	12.14	0.02	98.18	94.36	45.34
F14_4	84178564	83643500	12.63	12.55	0.02	98.16	94.33	46.32
F20_1	85128830	84543656	12.77	12.68	0.02	98.45	95.23	47.61
F20_2	82035656	81470824	12.31	12.22	0.02	98.25	94.58	47.1
F20_3	80030664	79199902	12	11.88	0.02	98.28	94.64	47.05
F20_4	84056814	83432976	12.61	12.51	0.03	98	93.99	48.32
S14_1	79685232	79070702	11.95	11.86	0.02	98.2	94.44	46.94
S14_2	84495902	83892966	12.67	12.58	0.02	98.11	94.24	46.3
S14_3	86890886	86285600	13.03	12.94	0.02	98.36	94.82	46
S14_4	83834392	83398826	12.58	12.51	0.02	98.28	94.63	46.21
S20_1	89472886	88622372	13.42	13.29	0.02	98.51	95.13	46.76
S20_2	87127042	86154628	13.07	12.92	0.02	98.31	94.62	45.26
S20_3	90436236	89435338	13.57	13.42	0.02	98.46	95.1	48.49
S20_4	81483270	80661266	12.22	12.1	0.02	98.17	94.38	47.19
