# Supplementary material for: Identification of crucial circRNAs in skeletal muscle during chicken embryonic development
Source: BMC Genomics. 2022 Apr 28;23:330. doi: 10.1186/s12864-022-08588-4 (PMC9052468; doi:10.1186/s12864-022-08588-4)
Supplement: Supplementary file 1 — Additional file 1. [file 12864_2022_8588_MOESM1_ESM.zip › Supplementary Material/Table S3 KEGG pathway enrichment result for F14_vs_F20.xls]

## Sheet: Table S3
Table S3 KEGG pathway enrichment result for F14_vs_F20
#Term	Database	ID	Input number	Background number	P-Value	Input	KEGG_ID/KO	Entrez_ID	Hyperlink
Adherens junction	KEGG PATHWAY	gga04520	4	68	0.0252922	ENSGALG00000011329|ENSGALG00000040651|ENSGALG00000002845|ENSGALG00000007762	gga:421564|gga:395889|gga:423648|gga:416667|	421564|395889|423648|416667|	http://www.genome.jp/kegg-bin/show_pathway?gga04520/gga:423648%09red/gga:416667%09red/gga:421564%09red/gga:395889%09red
Tight junction	KEGG PATHWAY	gga04530	5	118	0.0421696	ENSGALG00000031890|ENSGALG00000043092|ENSGALG00000002845|ENSGALG00000011329|ENSGALG00000038678	gga:396371|gga:396469|gga:423648|gga:421564|gga:421055|	396371|396469|423648|421564|421055|	http://www.genome.jp/kegg-bin/show_pathway?gga04530/gga:423648%09red/gga:396469%09red/gga:421055%09red/gga:421564%09red/gga:396371%09red
MAPK signaling pathway	KEGG PATHWAY	gga04010	7	214	0.0560376	ENSGALG00000030691|ENSGALG00000006655|ENSGALG00000009495|ENSGALG00000012155|ENSGALG00000013022|ENSGALG00000005243|ENSGALG00000005065	gga:421404|gga:424876|gga:396259|gga:408035|gga:395891|gga:378890|gga:396394|	421404|424876|396259|408035|395891|378890|396394|	http://www.genome.jp/kegg-bin/show_pathway?gga04010/gga:424876%09red/gga:378890%09red/gga:396259%09red/gga:421404%09red/gga:396394%09red/gga:408035%09red/gga:395891%09red
VEGF signaling pathway	KEGG PATHWAY	gga04370	3	56	0.0632574	ENSGALG00000005065|ENSGALG00000005243|ENSGALG00000007247	gga:396394|gga:378890|gga:395832|	396394|378890|395832|	http://www.genome.jp/kegg-bin/show_pathway?gga04370/gga:378890%09red/gga:395832%09red/gga:396394%09red
Regulation of actin cytoskeleton	KEGG PATHWAY	gga04810	6	177	0.0649361	ENSGALG00000008842|ENSGALG00000007247|ENSGALG00000009495|ENSGALG00000016937|ENSGALG00000012155|ENSGALG00000009378	gga:424114|gga:395832|gga:396259|gga:418824|gga:408035|gga:395469|	424114|395832|396259|418824|408035|395469|	http://www.genome.jp/kegg-bin/show_pathway?gga04810/gga:395469%09red/gga:396259%09red/gga:395832%09red/gga:424114%09red/gga:408035%09red/gga:418824%09red
Drug metabolism - cytochrome P450	KEGG PATHWAY	gga00982	2	29	0.0828546	ENSGALG00000020876|ENSGALG00000016224	gga:424072|gga:418563|	424072|418563|	http://www.genome.jp/kegg-bin/show_pathway?gga00982/gga:424072%09red/gga:418563%09red
Tyrosine metabolism	KEGG PATHWAY	gga00350	2	31	0.0922416	ENSGALG00000020876|ENSGALG00000016224	gga:424072|gga:418563|	424072|418563|	http://www.genome.jp/kegg-bin/show_pathway?gga00350/gga:424072%09red/gga:418563%09red
Vitamin B6 metabolism	KEGG PATHWAY	gga00750	1	7	0.117505	ENSGALG00000020876	gga:424072|	424072|	http://www.genome.jp/kegg-bin/show_pathway?gga00750/gga:424072%09red
Tryptophan metabolism	KEGG PATHWAY	gga00380	2	39	0.132452	ENSGALG00000020876|ENSGALG00000016224	gga:424072|gga:418563|	424072|418563|	http://www.genome.jp/kegg-bin/show_pathway?gga00380/gga:424072%09red/gga:418563%09red
Jak-STAT signaling pathway	KEGG PATHWAY	gga04630	4	125	0.140082	ENSGALG00000014855|ENSGALG00000008778|ENSGALG00000007970|ENSGALG00000007762	gga:408184|gga:421271|gga:427514|gga:416667|	408184|421271|427514|416667|	http://www.genome.jp/kegg-bin/show_pathway?gga04630/gga:427514%09red/gga:416667%09red/gga:421271%09red/gga:408184%09red
Valine, leucine and isoleucine degradation	KEGG PATHWAY	gga00280	2	41	0.143047	ENSGALG00000020876|ENSGALG00000016697	gga:424072|gga:422049|	424072|422049|	http://www.genome.jp/kegg-bin/show_pathway?gga00280/gga:424072%09red/gga:422049%09red
Ubiquinone and other terpenoid-quinone biosynthesis	KEGG PATHWAY	gga00130	1	9	0.144671	ENSGALG00000010197	gga:423342|	423342|	http://www.genome.jp/kegg-bin/show_pathway?gga00130/gga:423342%09red
Focal adhesion	KEGG PATHWAY	gga04510	5	184	0.169814	ENSGALG00000007247|ENSGALG00000012155|ENSGALG00000040651|ENSGALG00000009378|ENSGALG00000002546	gga:395832|gga:408035|gga:395889|gga:395469|gga:395568|	395832|408035|395889|395469|395568|	http://www.genome.jp/kegg-bin/show_pathway?gga04510/gga:408035%09red/gga:395889%09red/gga:395568%09red/gga:395832%09red/gga:395469%09red
Arginine and proline metabolism	KEGG PATHWAY	gga00330	2	50	0.192569	ENSGALG00000016224|ENSGALG00000054033	gga:418563|gga:396507|	418563|396507|	http://www.genome.jp/kegg-bin/show_pathway?gga00330/gga:418563%09red/gga:396507%09red
Glycosphingolipid biosynthesis - ganglio series	KEGG PATHWAY	gga00604	1	13	0.196536	ENSGALG00000009027	gga:404746|	404746|	http://www.genome.jp/kegg-bin/show_pathway?gga00604/gga:404746%09red
Phenylalanine metabolism	KEGG PATHWAY	gga00360	1	15	0.221285	ENSGALG00000016224	gga:418563|	418563|	http://www.genome.jp/kegg-bin/show_pathway?gga00360/gga:418563%09red
Inositol phosphate metabolism	KEGG PATHWAY	gga00562	2	57	0.232419	ENSGALG00000039528|ENSGALG00000008842	gga:425224|gga:424114|	425224|424114|	http://www.genome.jp/kegg-bin/show_pathway?gga00562/gga:425224%09red/gga:424114%09red
One carbon pool by folate	KEGG PATHWAY	gga00670	1	17	0.245276	ENSGALG00000012412	gga:421633|	421633|	http://www.genome.jp/kegg-bin/show_pathway?gga00670/gga:421633%09red
Cardiac muscle contraction	KEGG PATHWAY	gga04260	2	60	0.24967	ENSGALG00000013537|ENSGALG00000013022	gga:770103|gga:395891|	770103|395891|	http://www.genome.jp/kegg-bin/show_pathway?gga04260/gga:770103%09red/gga:395891%09red
Histidine metabolism	KEGG PATHWAY	gga00340	1	21	0.291078	ENSGALG00000016224	gga:418563|	418563|	http://www.genome.jp/kegg-bin/show_pathway?gga00340/gga:418563%09red
Pentose phosphate pathway	KEGG PATHWAY	gga00030	1	21	0.291078	ENSGALG00000005309	gga:415991|	415991|	http://www.genome.jp/kegg-bin/show_pathway?gga00030/gga:415991%09red
Wnt signaling pathway	KEGG PATHWAY	gga04310	3	119	0.293334	ENSGALG00000005243|ENSGALG00000007762|ENSGALG00000001364	gga:378890|gga:416667|gga:395924|	378890|416667|395924|	http://www.genome.jp/kegg-bin/show_pathway?gga04310/gga:378890%09red/gga:395924%09red/gga:416667%09red
Ribosome biogenesis in eukaryotes	KEGG PATHWAY	gga03008	2	68	0.295759	ENSGALG00000011833|ENSGALG00000001043	gga:422665|gga:428327|	422665|428327|	http://www.genome.jp/kegg-bin/show_pathway?gga03008/gga:428327%09red/gga:422665%09red
Apoptosis	KEGG PATHWAY	gga04210	2	69	0.301504	ENSGALG00000005243|ENSGALG00000004237	gga:378890|gga:417438|	378890|417438|	http://www.genome.jp/kegg-bin/show_pathway?gga04210/gga:378890%09red/gga:417438%09red
FoxO signaling pathway	KEGG PATHWAY	gga04068	3	121	0.301821	ENSGALG00000007762|ENSGALG00000012155|ENSGALG00000040651	gga:416667|gga:408035|gga:395889|	416667|408035|395889|	http://www.genome.jp/kegg-bin/show_pathway?gga04068/gga:408035%09red/gga:395889%09red/gga:416667%09red
Homologous recombination	KEGG PATHWAY	gga03440	1	24	0.323607	ENSGALG00000009491	gga:769071|	769071|	http://www.genome.jp/kegg-bin/show_pathway?gga03440/gga:769071%09red
Glycosaminoglycan biosynthesis - heparan sulfate / heparin	KEGG PATHWAY	gga00534	1	24	0.323607	ENSGALG00000016630	gga:422022|	422022|	http://www.genome.jp/kegg-bin/show_pathway?gga00534/gga:422022%09red
ECM-receptor interaction	KEGG PATHWAY	gga04512	2	73	0.324397	ENSGALG00000035717|ENSGALG00000002546	gga:429806|gga:395568|	429806|395568|	http://www.genome.jp/kegg-bin/show_pathway?gga04512/gga:429806%09red/gga:395568%09red
Propanoate metabolism	KEGG PATHWAY	gga00640	1	25	0.334118	ENSGALG00000016697	gga:422049|	422049|	http://www.genome.jp/kegg-bin/show_pathway?gga00640/gga:422049%09red
alpha-Linolenic acid metabolism	KEGG PATHWAY	gga00592	1	25	0.334118	ENSGALG00000005065	gga:396394|	396394|	http://www.genome.jp/kegg-bin/show_pathway?gga00592/gga:396394%09red
Nicotinate and nicotinamide metabolism	KEGG PATHWAY	gga00760	1	25	0.334118	ENSGALG00000020876	gga:424072|	424072|	http://www.genome.jp/kegg-bin/show_pathway?gga00760/gga:424072%09red
Glyoxylate and dicarboxylate metabolism	KEGG PATHWAY	gga00630	1	25	0.334118	ENSGALG00000016697	gga:422049|	422049|	http://www.genome.jp/kegg-bin/show_pathway?gga00630/gga:422049%09red
Phosphatidylinositol signaling system	KEGG PATHWAY	gga04070	2	75	0.335775	ENSGALG00000039528|ENSGALG00000008842	gga:425224|gga:424114|	425224|424114|	http://www.genome.jp/kegg-bin/show_pathway?gga04070/gga:425224%09red/gga:424114%09red
GnRH signaling pathway	KEGG PATHWAY	gga04912	2	77	0.347098	ENSGALG00000005065|ENSGALG00000013022	gga:396394|gga:395891|	396394|395891|	http://www.genome.jp/kegg-bin/show_pathway?gga04912/gga:395891%09red/gga:396394%09red
Endocytosis	KEGG PATHWAY	gga04144	4	192	0.361309	ENSGALG00000005042|ENSGALG00000012155|ENSGALG00000040651|ENSGALG00000009495	gga:415976|gga:408035|gga:395889|gga:396259|	415976|408035|395889|396259|	http://www.genome.jp/kegg-bin/show_pathway?gga04144/gga:408035%09red/gga:395889%09red/gga:396259%09red/gga:415976%09red
Gap junction	KEGG PATHWAY	gga04540	2	80	0.363961	ENSGALG00000012155|ENSGALG00000009378	gga:408035|gga:395469|	408035|395469|	http://www.genome.jp/kegg-bin/show_pathway?gga04540/gga:408035%09red/gga:395469%09red
Linoleic acid metabolism	KEGG PATHWAY	gga00591	1	28	0.364685	ENSGALG00000005065	gga:396394|	396394|	http://www.genome.jp/kegg-bin/show_pathway?gga00591/gga:396394%09red
Other types of O-glycan biosynthesis	KEGG PATHWAY	gga00514	1	29	0.374561	ENSGALG00000005550	gga:396169|	396169|	http://www.genome.jp/kegg-bin/show_pathway?gga00514/gga:396169%09red
Retinol metabolism	KEGG PATHWAY	gga00830	1	31	0.393858	ENSGALG00000020876	gga:424072|	424072|	http://www.genome.jp/kegg-bin/show_pathway?gga00830/gga:424072%09red
Glycerophospholipid metabolism	KEGG PATHWAY	gga00564	2	86	0.397174	ENSGALG00000012543|ENSGALG00000005065	gga:424321|gga:396394|	424321|396394|	http://www.genome.jp/kegg-bin/show_pathway?gga00564/gga:424321%09red/gga:396394%09red
Oocyte meiosis	KEGG PATHWAY	gga04114	2	88	0.408071	ENSGALG00000005243|ENSGALG00000040651	gga:378890|gga:395889|	378890|395889|	http://www.genome.jp/kegg-bin/show_pathway?gga04114/gga:378890%09red/gga:395889%09red
Carbon metabolism	KEGG PATHWAY	gga01200	2	90	0.418874	ENSGALG00000005309|ENSGALG00000016697	gga:415991|gga:422049|	415991|422049|	http://www.genome.jp/kegg-bin/show_pathway?gga01200/gga:415991%09red/gga:422049%09red
Glycine, serine and threonine metabolism	KEGG PATHWAY	gga00260	1	36	0.439552	ENSGALG00000016224	gga:418563|	418563|	http://www.genome.jp/kegg-bin/show_pathway?gga00260/gga:418563%09red
Nucleotide excision repair	KEGG PATHWAY	gga03420	1	37	0.448271	ENSGALG00000014732	gga:427153|	427153|	http://www.genome.jp/kegg-bin/show_pathway?gga03420/gga:427153%09red
Basal transcription factors	KEGG PATHWAY	gga03022	1	37	0.448271	ENSGALG00000003498	gga:419929|	419929|	http://www.genome.jp/kegg-bin/show_pathway?gga03022/gga:419929%09red
Ether lipid metabolism	KEGG PATHWAY	gga00565	1	39	0.465308	ENSGALG00000005065	gga:396394|	396394|	http://www.genome.jp/kegg-bin/show_pathway?gga00565/gga:396394%09red
Vascular smooth muscle contraction	KEGG PATHWAY	gga04270	2	100	0.471316	ENSGALG00000005065|ENSGALG00000013022	gga:396394|gga:395891|	396394|395891|	http://www.genome.jp/kegg-bin/show_pathway?gga04270/gga:395891%09red/gga:396394%09red
Calcium signaling pathway	KEGG PATHWAY	gga04020	3	162	0.473076	ENSGALG00000039528|ENSGALG00000005243|ENSGALG00000013022	gga:425224|gga:378890|gga:395891|	425224|378890|395891|	http://www.genome.jp/kegg-bin/show_pathway?gga04020/gga:378890%09red/gga:425224%09red/gga:395891%09red
Cytokine-cytokine receptor interaction	KEGG PATHWAY	gga04060	3	165	0.484993	ENSGALG00000014855|ENSGALG00000017119|ENSGALG00000012155	gga:408184|gga:418943|gga:408035|	408184|418943|408035|	http://www.genome.jp/kegg-bin/show_pathway?gga04060/gga:408035%09red/gga:408184%09red/gga:418943%09red
Notch signaling pathway	KEGG PATHWAY	gga04330	1	44	0.505648	ENSGALG00000007762	gga:416667|	416667|	http://www.genome.jp/kegg-bin/show_pathway?gga04330/gga:416667%09red
Lysosome	KEGG PATHWAY	gga04142	2	107	0.506315	ENSGALG00000015030|ENSGALG00000004390	gga:421076|gga:427646|	421076|427646|	http://www.genome.jp/kegg-bin/show_pathway?gga04142/gga:427646%09red/gga:421076%09red
Lysine degradation	KEGG PATHWAY	gga00310	1	45	0.513346	ENSGALG00000006783	gga:424882|	424882|	http://www.genome.jp/kegg-bin/show_pathway?gga00310/gga:424882%09red
Hedgehog signaling pathway	KEGG PATHWAY	gga04340	1	45	0.513346	ENSGALG00000001364	gga:395924|	395924|	http://www.genome.jp/kegg-bin/show_pathway?gga04340/gga:395924%09red
N-Glycan biosynthesis	KEGG PATHWAY	gga00510	1	46	0.520924	ENSGALG00000005550	gga:396169|	396169|	http://www.genome.jp/kegg-bin/show_pathway?gga00510/gga:396169%09red
Arachidonic acid metabolism	KEGG PATHWAY	gga00590	1	48	0.535731	ENSGALG00000005065	gga:396394|	396394|	http://www.genome.jp/kegg-bin/show_pathway?gga00590/gga:396394%09red
Fanconi anemia pathway	KEGG PATHWAY	gga03460	1	48	0.535731	ENSGALG00000031182	gga:100857997|	100857997|	http://www.genome.jp/kegg-bin/show_pathway?gga03460/gga:100857997%09red
Insulin signaling pathway	KEGG PATHWAY	gga04910	2	118	0.558208	ENSGALG00000004237|ENSGALG00000042851	gga:417438|gga:422815|	417438|422815|	http://www.genome.jp/kegg-bin/show_pathway?gga04910/gga:417438%09red/gga:422815%09red
Adrenergic signaling in cardiomyocytes	KEGG PATHWAY	gga04261	2	121	0.571678	ENSGALG00000013537|ENSGALG00000013022	gga:770103|gga:395891|	770103|395891|	http://www.genome.jp/kegg-bin/show_pathway?gga04261/gga:770103%09red/gga:395891%09red
Ubiquitin mediated proteolysis	KEGG PATHWAY	gga04120	2	124	0.58485	ENSGALG00000014732|ENSGALG00000007970	gga:427153|gga:427514|	427153|427514|	http://www.genome.jp/kegg-bin/show_pathway?gga04120/gga:427514%09red/gga:427153%09red
Biosynthesis of amino acids	KEGG PATHWAY	gga01230	1	59	0.609406	ENSGALG00000005309	gga:415991|	415991|	http://www.genome.jp/kegg-bin/show_pathway?gga01230/gga:415991%09red
p53 signaling pathway	KEGG PATHWAY	gga04115	1	61	0.621494	ENSGALG00000015286	gga:421766|	421766|	http://www.genome.jp/kegg-bin/show_pathway?gga04115/gga:421766%09red
Adipocytokine signaling pathway	KEGG PATHWAY	gga04920	1	64	0.638934	ENSGALG00000042851	gga:422815|	422815|	http://www.genome.jp/kegg-bin/show_pathway?gga04920/gga:422815%09red
TGF-beta signaling pathway	KEGG PATHWAY	gga04350	1	69	0.666244	ENSGALG00000007762	gga:416667|	416667|	http://www.genome.jp/kegg-bin/show_pathway?gga04350/gga:416667%09red
Purine metabolism	KEGG PATHWAY	gga00230	2	148	0.679515	ENSGALG00000012705|ENSGALG00000013941	gga:420842|gga:421692|	420842|421692|	http://www.genome.jp/kegg-bin/show_pathway?gga00230/gga:421692%09red/gga:420842%09red
Progesterone-mediated oocyte maturation	KEGG PATHWAY	gga04914	1	74	0.691501	ENSGALG00000040651	gga:395889|	395889|	http://www.genome.jp/kegg-bin/show_pathway?gga04914/gga:395889%09red
ErbB signaling pathway	KEGG PATHWAY	gga04012	1	77	0.705734	ENSGALG00000012155	gga:408035|	408035|	http://www.genome.jp/kegg-bin/show_pathway?gga04012/gga:408035%09red
Melanogenesis	KEGG PATHWAY	gga04916	1	89	0.756433	ENSGALG00000007762	gga:416667|	416667|	http://www.genome.jp/kegg-bin/show_pathway?gga04916/gga:416667%09red
Metabolic pathways	KEGG PATHWAY	gga01100	14	1049	0.779462	ENSGALG00000005065|ENSGALG00000008370|ENSGALG00000005550|ENSGALG00000005309|ENSGALG00000012412|ENSGALG00000016630|ENSGALG00000016224|ENSGALG00000010197|ENSGALG00000009027|ENSGALG00000039528|ENSGALG00000020876|ENSGALG00000017282|ENSGALG00000054033|ENSGALG00000016697	gga:396394|gga:424082|gga:396169|gga:415991|gga:421633|gga:422022|gga:418563|gga:423342|gga:404746|gga:425224|gga:424072|gga:419039|gga:396507|gga:422049|	396394|424082|396169|415991|421633|422022|418563|423342|404746|425224|424072|419039|396507|422049|	http://www.genome.jp/kegg-bin/show_pathway?gga01100/gga:424072%09red/gga:422022%09red/gga:419039%09red/gga:415991%09red/gga:396394%09red/gga:422049%09red/gga:425224%09red/gga:404746%09red/gga:423342%09red/gga:396507%09red/gga:424082%09red/gga:421633%09red/gga:418563%09red/gga:396169%09red
Cell cycle	KEGG PATHWAY	gga04110	1	110	0.825154	ENSGALG00000007762	gga:416667|	416667|	http://www.genome.jp/kegg-bin/show_pathway?gga04110/gga:416667%09red
Cell adhesion molecules (CAMs)	KEGG PATHWAY	gga04514	1	112	0.830594	ENSGALG00000015624	gga:395565|	395565|	http://www.genome.jp/kegg-bin/show_pathway?gga04514/gga:395565%09red
Oxidative phosphorylation	KEGG PATHWAY	gga00190	1	115	0.838441	ENSGALG00000017282	gga:419039|	419039|	http://www.genome.jp/kegg-bin/show_pathway?gga00190/gga:419039%09red
Phagosome	KEGG PATHWAY	gga04145	1	127	0.866377	ENSGALG00000008842	gga:424114|	424114|	http://www.genome.jp/kegg-bin/show_pathway?gga04145/gga:424114%09red
Influenza A	KEGG PATHWAY	gga05164	1	130	0.872576	ENSGALG00000007762	gga:416667|	416667|	http://www.genome.jp/kegg-bin/show_pathway?gga05164/gga:416667%09red
Herpes simplex infection	KEGG PATHWAY	gga05168	1	143	0.8963	ENSGALG00000007762	gga:416667|	416667|	http://www.genome.jp/kegg-bin/show_pathway?gga05168/gga:416667%09red
Protein processing in endoplasmic reticulum	KEGG PATHWAY	gga04141	1	146	0.901118	ENSGALG00000040484	gga:422597|	422597|	http://www.genome.jp/kegg-bin/show_pathway?gga04141/gga:422597%09red
Neuroactive ligand-receptor interaction	KEGG PATHWAY	gga04080	1	261	0.984226	ENSGALG00000014855	gga:408184|	408184|	http://www.genome.jp/kegg-bin/show_pathway?gga04080/gga:408184%09red
