# Supplementary material for: Identification of crucial circRNAs in skeletal muscle during chicken embryonic development
Source: BMC Genomics. 2022 Apr 28;23:330. doi: 10.1186/s12864-022-08588-4 (PMC9052468; doi:10.1186/s12864-022-08588-4)
Supplement: Supplementary file 1 — Additional file 1. [file 12864_2022_8588_MOESM1_ESM.zip › Supplementary Material/Table S4 KEGG pathway enrichment result for S14_vs_S20.xls]

## Sheet: Table S4
Table S4 KEGG pathway enrichment result for S14_vs_S20
#Term	Database	ID	Input number	Background number	P-Value	Input	KEGG_ID/KO	Entrez_ID	Hyperlink
Adherens junction	KEGG PATHWAY	gga04520	6	68	0.00578217	ENSGALG00000040651|ENSGALG00000004796|ENSGALG00000016920|ENSGALG00000030162|ENSGALG00000007330|ENSGALG00000014463	gga:395889|gga:395917|gga:418815|gga:415591|gga:428852|gga:396263|	395889|395917|418815|415591|428852|396263|	http://www.genome.jp/kegg-bin/show_pathway?gga04520/gga:428852%09red/gga:395917%09red/gga:418815%09red/gga:415591%09red/gga:395889%09red/gga:396263%09red
Focal adhesion	KEGG PATHWAY	gga04510	10	184	0.0109248	ENSGALG00000009641|ENSGALG00000003634|ENSGALG00000014977|ENSGALG00000040651|ENSGALG00000004796|ENSGALG00000042259|ENSGALG00000007247|ENSGALG00000012865|ENSGALG00000009378|ENSGALG00000014463	gga:396243|gga:423675|gga:418335|gga:395889|gga:395917|gga:423960|gga:395832|gga:396239|gga:395469|gga:396263|	396243|423675|418335|395889|395917|423960|395832|396239|395469|396263|	http://www.genome.jp/kegg-bin/show_pathway?gga04510/gga:395469%09red/gga:396243%09red/gga:423960%09red/gga:423675%09red/gga:395832%09red/gga:418335%09red/gga:395889%09red/gga:396263%09red/gga:396239%09red/gga:395917%09red
Tight junction	KEGG PATHWAY	gga04530	7	118	0.0207838	ENSGALG00000004796|ENSGALG00000035237|ENSGALG00000003634|ENSGALG00000043092|ENSGALG00000031890|ENSGALG00000038678|ENSGALG00000014463	gga:395917|gga:424149|gga:423675|gga:396469|gga:396371|gga:421055|gga:396263|	395917|424149|423675|396469|396371|421055|396263|	http://www.genome.jp/kegg-bin/show_pathway?gga04530/gga:421055%09red/gga:396469%09red/gga:423675%09red/gga:395917%09red/gga:424149%09red/gga:396263%09red/gga:396371%09red
Regulation of actin cytoskeleton	KEGG PATHWAY	gga04810	9	177	0.0222792	ENSGALG00000008842|ENSGALG00000007247|ENSGALG00000042259|ENSGALG00000004796|ENSGALG00000009495|ENSGALG00000030162|ENSGALG00000012865|ENSGALG00000009378|ENSGALG00000014463	gga:424114|gga:395832|gga:423960|gga:395917|gga:396259|gga:415591|gga:396239|gga:395469|gga:396263|	424114|395832|423960|395917|396259|415591|396239|395469|396263|	http://www.genome.jp/kegg-bin/show_pathway?gga04810/gga:395469%09red/gga:423960%09red/gga:396259%09red/gga:395832%09red/gga:395917%09red/gga:424114%09red/gga:415591%09red/gga:396263%09red/gga:396239%09red
Adrenergic signaling in cardiomyocytes	KEGG PATHWAY	gga04261	7	121	0.0233248	ENSGALG00000013537|ENSGALG00000005448|ENSGALG00000035466|ENSGALG00000009287|ENSGALG00000038265|ENSGALG00000025842|ENSGALG00000030859	gga:770103|gga:396067|gga:374259|gga:395727|gga:428435|gga:396366|gga:419313|	770103|396067|374259|395727|428435|396366|419313|	http://www.genome.jp/kegg-bin/show_pathway?gga04261/gga:419313%09red/gga:428435%09red/gga:396366%09red/gga:770103%09red/gga:395727%09red/gga:396067%09red/gga:374259%09red
MAPK signaling pathway	KEGG PATHWAY	gga04010	10	214	0.0269906	ENSGALG00000030691|ENSGALG00000004796|ENSGALG00000009495|ENSGALG00000035237|ENSGALG00000043044|ENSGALG00000035466|ENSGALG00000009287|ENSGALG00000005243|ENSGALG00000005065|ENSGALG00000012865	gga:421404|gga:395917|gga:396259|gga:424149|gga:396481|gga:374259|gga:395727|gga:378890|gga:396394|gga:396239|	421404|395917|396259|424149|396481|374259|395727|378890|396394|396239|	http://www.genome.jp/kegg-bin/show_pathway?gga04010/gga:396481%09red/gga:378890%09red/gga:396259%09red/gga:395917%09red/gga:424149%09red/gga:421404%09red/gga:396394%09red/gga:396239%09red/gga:395727%09red/gga:374259%09red
VEGF signaling pathway	KEGG PATHWAY	gga04370	4	56	0.0433311	ENSGALG00000005065|ENSGALG00000005243|ENSGALG00000007247|ENSGALG00000004796	gga:396394|gga:378890|gga:395832|gga:395917|	396394|378890|395832|395917|	http://www.genome.jp/kegg-bin/show_pathway?gga04370/gga:378890%09red/gga:395917%09red/gga:395832%09red/gga:396394%09red
Cardiac muscle contraction	KEGG PATHWAY	gga04260	4	60	0.0527976	ENSGALG00000025842|ENSGALG00000035466|ENSGALG00000005448|ENSGALG00000013537	gga:396366|gga:374259|gga:396067|gga:770103|	396366|374259|396067|770103|	http://www.genome.jp/kegg-bin/show_pathway?gga04260/gga:396366%09red/gga:770103%09red/gga:396067%09red/gga:374259%09red
Propanoate metabolism	KEGG PATHWAY	gga00640	2	25	0.119195	ENSGALG00000005043|ENSGALG00000016697	gga:430557|gga:422049|	430557|422049|	http://www.genome.jp/kegg-bin/show_pathway?gga00640/gga:430557%09red/gga:422049%09red
Protein processing in endoplasmic reticulum	KEGG PATHWAY	gga04141	6	146	0.12062	ENSGALG00000012404|ENSGALG00000040484|ENSGALG00000016893|ENSGALG00000007162|ENSGALG00000005181|ENSGALG00000038128	gga:423585|gga:422597|gga:418785|gga:415522|gga:423742|gga:416137|	423585|422597|418785|415522|423742|416137|	http://www.genome.jp/kegg-bin/show_pathway?gga04141/gga:423585%09red/gga:422597%09red/gga:416137%09red/gga:415522%09red/gga:423742%09red/gga:418785%09red
Inositol phosphate metabolism	KEGG PATHWAY	gga00562	3	57	0.146764	ENSGALG00000039528|ENSGALG00000008842|ENSGALG00000003634	gga:425224|gga:424114|gga:423675|	425224|424114|423675|	http://www.genome.jp/kegg-bin/show_pathway?gga00562/gga:425224%09red/gga:424114%09red/gga:423675%09red
Endocytosis	KEGG PATHWAY	gga04144	7	192	0.152011	ENSGALG00000005042|ENSGALG00000040651|ENSGALG00000004796|ENSGALG00000009495|ENSGALG00000041795|ENSGALG00000004045|ENSGALG00000007615	gga:415976|gga:395889|gga:395917|gga:396259|gga:420212|gga:424024|gga:415544|	415976|395889|395917|396259|420212|424024|415544|	http://www.genome.jp/kegg-bin/show_pathway?gga04144/gga:420212%09red/gga:415976%09red/gga:415544%09red/gga:396259%09red/gga:395917%09red/gga:424024%09red/gga:395889%09red
p53 signaling pathway	KEGG PATHWAY	gga04115	3	61	0.168038	ENSGALG00000037603|ENSGALG00000003634|ENSGALG00000015286	gga:428089|gga:423675|gga:421766|	428089|423675|421766|	http://www.genome.jp/kegg-bin/show_pathway?gga04115/gga:423675%09red/gga:428089%09red/gga:421766%09red
Ubiquinone and other terpenoid-quinone biosynthesis	KEGG PATHWAY	gga00130	1	9	0.200432	ENSGALG00000010197	gga:423342|	423342|	http://www.genome.jp/kegg-bin/show_pathway?gga00130/gga:423342%09red
Ribosome biogenesis in eukaryotes	KEGG PATHWAY	gga03008	3	68	0.207179	ENSGALG00000001043|ENSGALG00000011833|ENSGALG00000015024	gga:428327|gga:422665|gga:427222|	428327|422665|427222|	http://www.genome.jp/kegg-bin/show_pathway?gga03008/gga:427222%09red/gga:428327%09red/gga:422665%09red
Basal transcription factors	KEGG PATHWAY	gga03022	2	37	0.213048	ENSGALG00000049138|ENSGALG00000003498	gga:100857185|gga:419929|	100857185|419929|	http://www.genome.jp/kegg-bin/show_pathway?gga03022/gga:419929%09red/gga:100857185%09red
Valine, leucine and isoleucine degradation	KEGG PATHWAY	gga00280	2	41	0.245839	ENSGALG00000021843|ENSGALG00000016697	gga:427269|gga:422049|	427269|422049|	http://www.genome.jp/kegg-bin/show_pathway?gga00280/gga:422049%09red/gga:427269%09red
Phosphatidylinositol signaling system	KEGG PATHWAY	gga04070	3	75	0.248115	ENSGALG00000039528|ENSGALG00000008842|ENSGALG00000003634	gga:425224|gga:424114|gga:423675|	425224|424114|423675|	http://www.genome.jp/kegg-bin/show_pathway?gga04070/gga:425224%09red/gga:424114%09red/gga:423675%09red
Fatty acid metabolism	KEGG PATHWAY	gga01212	2	42	0.254076	ENSGALG00000049582|ENSGALG00000005043	gga:424491|gga:430557|	424491|430557|	http://www.genome.jp/kegg-bin/show_pathway?gga01212/gga:430557%09red/gga:424491%09red
GnRH signaling pathway	KEGG PATHWAY	gga04912	3	77	0.260042	ENSGALG00000005065|ENSGALG00000004796|ENSGALG00000030859	gga:396394|gga:395917|gga:419313|	396394|395917|419313|	http://www.genome.jp/kegg-bin/show_pathway?gga04912/gga:419313%09red/gga:395917%09red/gga:396394%09red
Fatty acid biosynthesis	KEGG PATHWAY	gga00061	1	13	0.268912	ENSGALG00000005043	gga:430557|	430557|	http://www.genome.jp/kegg-bin/show_pathway?gga00061/gga:430557%09red
Glycosphingolipid biosynthesis - ganglio series	KEGG PATHWAY	gga00604	1	13	0.268912	ENSGALG00000009027	gga:404746|	404746|	http://www.genome.jp/kegg-bin/show_pathway?gga00604/gga:404746%09red
Hedgehog signaling pathway	KEGG PATHWAY	gga04340	2	45	0.278804	ENSGALG00000040266|ENSGALG00000014977	gga:420769|gga:418335|	420769|418335|	http://www.genome.jp/kegg-bin/show_pathway?gga04340/gga:418335%09red/gga:420769%09red
Insulin signaling pathway	KEGG PATHWAY	gga04910	4	118	0.284109	ENSGALG00000014977|ENSGALG00000005043|ENSGALG00000012865|ENSGALG00000040703	gga:418335|gga:430557|gga:396239|gga:417579|	418335|430557|396239|417579|	http://www.genome.jp/kegg-bin/show_pathway?gga04910/gga:396239%09red/gga:430557%09red/gga:417579%09red/gga:418335%09red
FoxO signaling pathway	KEGG PATHWAY	gga04068	4	121	0.299021	ENSGALG00000003634|ENSGALG00000014813|ENSGALG00000040651|ENSGALG00000012865	gga:423675|gga:427181|gga:395889|gga:396239|	423675|427181|395889|396239|	http://www.genome.jp/kegg-bin/show_pathway?gga04068/gga:423675%09red/gga:396239%09red/gga:427181%09red/gga:395889%09red
Phenylalanine metabolism	KEGG PATHWAY	gga00360	1	15	0.300931	ENSGALG00000016224	gga:418563|	418563|	http://www.genome.jp/kegg-bin/show_pathway?gga00360/gga:418563%09red
Fanconi anemia pathway	KEGG PATHWAY	gga03460	2	48	0.303478	ENSGALG00000031182|ENSGALG00000016766	gga:100857997|gga:418703|	100857997|418703|	http://www.genome.jp/kegg-bin/show_pathway?gga03460/gga:100857997%09red/gga:418703%09red
Melanogenesis	KEGG PATHWAY	gga04916	3	89	0.332657	ENSGALG00000011206|ENSGALG00000030859|ENSGALG00000014977	gga:396028|gga:419313|gga:418335|	396028|419313|418335|	http://www.genome.jp/kegg-bin/show_pathway?gga04916/gga:419313%09red/gga:396028%09red/gga:418335%09red
mTOR signaling pathway	KEGG PATHWAY	gga04150	2	52	0.336127	ENSGALG00000003634|ENSGALG00000012865	gga:423675|gga:396239|	423675|396239|	http://www.genome.jp/kegg-bin/show_pathway?gga04150/gga:423675%09red/gga:396239%09red
Glycosaminoglycan biosynthesis - chondroitin sulfate / dermatan sulfate	KEGG PATHWAY	gga00532	1	19	0.36084	ENSGALG00000006757	gga:414781|	414781|	http://www.genome.jp/kegg-bin/show_pathway?gga00532/gga:414781%09red
Fatty acid elongation	KEGG PATHWAY	gga00062	1	20	0.375001	ENSGALG00000049582	gga:424491|	424491|	http://www.genome.jp/kegg-bin/show_pathway?gga00062/gga:424491%09red
Biosynthesis of unsaturated fatty acids	KEGG PATHWAY	gga01040	1	20	0.375001	ENSGALG00000049582	gga:424491|	424491|	http://www.genome.jp/kegg-bin/show_pathway?gga01040/gga:424491%09red
Histidine metabolism	KEGG PATHWAY	gga00340	1	21	0.38885	ENSGALG00000016224	gga:418563|	418563|	http://www.genome.jp/kegg-bin/show_pathway?gga00340/gga:418563%09red
Vascular smooth muscle contraction	KEGG PATHWAY	gga04270	3	100	0.399118	ENSGALG00000005065|ENSGALG00000030859|ENSGALG00000012865	gga:396394|gga:419313|gga:396239|	396394|419313|396239|	http://www.genome.jp/kegg-bin/show_pathway?gga04270/gga:419313%09red/gga:396239%09red/gga:396394%09red
Homologous recombination	KEGG PATHWAY	gga03440	1	24	0.428589	ENSGALG00000009491	gga:769071|	769071|	http://www.genome.jp/kegg-bin/show_pathway?gga03440/gga:769071%09red
Glycosaminoglycan biosynthesis - heparan sulfate / heparin	KEGG PATHWAY	gga00534	1	24	0.428589	ENSGALG00000006757	gga:414781|	414781|	http://www.genome.jp/kegg-bin/show_pathway?gga00534/gga:414781%09red
alpha-Linolenic acid metabolism	KEGG PATHWAY	gga00592	1	25	0.441256	ENSGALG00000005065	gga:396394|	396394|	http://www.genome.jp/kegg-bin/show_pathway?gga00592/gga:396394%09red
Glyoxylate and dicarboxylate metabolism	KEGG PATHWAY	gga00630	1	25	0.441256	ENSGALG00000016697	gga:422049|	422049|	http://www.genome.jp/kegg-bin/show_pathway?gga00630/gga:422049%09red
Nicotinate and nicotinamide metabolism	KEGG PATHWAY	gga00760	1	25	0.441256	ENSGALG00000038175	gga:404301|	404301|	http://www.genome.jp/kegg-bin/show_pathway?gga00760/gga:404301%09red
Mucin type O-Glycan biosynthesis	KEGG PATHWAY	gga00512	1	26	0.453643	ENSGALG00000005584	gga:423034|	423034|	http://www.genome.jp/kegg-bin/show_pathway?gga00512/gga:423034%09red
Cell cycle	KEGG PATHWAY	gga04110	3	110	0.45793	ENSGALG00000016676|ENSGALG00000014991|ENSGALG00000014977	gga:422043|gga:395635|gga:418335|	422043|395635|418335|	http://www.genome.jp/kegg-bin/show_pathway?gga04110/gga:395635%09red/gga:422043%09red/gga:418335%09red
Apoptosis	KEGG PATHWAY	gga04210	2	69	0.468002	ENSGALG00000005243|ENSGALG00000043044	gga:378890|gga:396481|	378890|396481|	http://www.genome.jp/kegg-bin/show_pathway?gga04210/gga:378890%09red/gga:396481%09red
mRNA surveillance pathway	KEGG PATHWAY	gga03015	2	69	0.468002	ENSGALG00000019355|ENSGALG00000003108	gga:417844|gga:101750600|	417844|101750600|	http://www.genome.jp/kegg-bin/show_pathway?gga03015/gga:417844%09red/gga:101750600%09red
Linoleic acid metabolism	KEGG PATHWAY	gga00591	1	28	0.477603	ENSGALG00000005065	gga:396394|	396394|	http://www.genome.jp/kegg-bin/show_pathway?gga00591/gga:396394%09red
Citrate cycle (TCA cycle)	KEGG PATHWAY	gga00020	1	28	0.477603	ENSGALG00000013167	gga:395758|	395758|	http://www.genome.jp/kegg-bin/show_pathway?gga00020/gga:395758%09red
Oxidative phosphorylation	KEGG PATHWAY	gga00190	3	115	0.486432	ENSGALG00000013167|ENSGALG00000036069|ENSGALG00000017282	gga:395758|gga:395472|gga:419039|	395758|395472|419039|	http://www.genome.jp/kegg-bin/show_pathway?gga00190/gga:395472%09red/gga:395758%09red/gga:419039%09red
Drug metabolism - cytochrome P450	KEGG PATHWAY	gga00982	1	29	0.489187	ENSGALG00000016224	gga:418563|	418563|	http://www.genome.jp/kegg-bin/show_pathway?gga00982/gga:418563%09red
DNA replication	KEGG PATHWAY	gga03030	1	30	0.500516	ENSGALG00000016676	gga:422043|	422043|	http://www.genome.jp/kegg-bin/show_pathway?gga03030/gga:422043%09red
Calcium signaling pathway	KEGG PATHWAY	gga04020	4	162	0.502376	ENSGALG00000039528|ENSGALG00000005243|ENSGALG00000030859|ENSGALG00000041762	gga:425224|gga:378890|gga:419313|gga:419082|	425224|378890|419313|419082|	http://www.genome.jp/kegg-bin/show_pathway?gga04020/gga:378890%09red/gga:425224%09red/gga:419313%09red/gga:419082%09red
Progesterone-mediated oocyte maturation	KEGG PATHWAY	gga04914	2	74	0.503828	ENSGALG00000040651|ENSGALG00000012865	gga:395889|gga:396239|	395889|396239|	http://www.genome.jp/kegg-bin/show_pathway?gga04914/gga:396239%09red/gga:395889%09red
Tyrosine metabolism	KEGG PATHWAY	gga00350	1	31	0.511595	ENSGALG00000016224	gga:418563|	418563|	http://www.genome.jp/kegg-bin/show_pathway?gga00350/gga:418563%09red
ErbB signaling pathway	KEGG PATHWAY	gga04012	2	77	0.524566	ENSGALG00000014977|ENSGALG00000012865	gga:418335|gga:396239|	418335|396239|	http://www.genome.jp/kegg-bin/show_pathway?gga04012/gga:396239%09red/gga:418335%09red
Ubiquitin mediated proteolysis	KEGG PATHWAY	gga04120	3	124	0.535834	ENSGALG00000041795|ENSGALG00000002929|ENSGALG00000038128	gga:420212|gga:424785|gga:416137|	420212|424785|416137|	http://www.genome.jp/kegg-bin/show_pathway?gga04120/gga:420212%09red/gga:416137%09red/gga:424785%09red
Pyruvate metabolism	KEGG PATHWAY	gga00620	1	34	0.543386	ENSGALG00000005043	gga:430557|	430557|	http://www.genome.jp/kegg-bin/show_pathway?gga00620/gga:430557%09red
Gap junction	KEGG PATHWAY	gga04540	2	80	0.544716	ENSGALG00000030859|ENSGALG00000009378	gga:419313|gga:395469|	419313|395469|	http://www.genome.jp/kegg-bin/show_pathway?gga04540/gga:419313%09red/gga:395469%09red
Glycine, serine and threonine metabolism	KEGG PATHWAY	gga00260	1	36	0.563426	ENSGALG00000016224	gga:418563|	418563|	http://www.genome.jp/kegg-bin/show_pathway?gga00260/gga:418563%09red
Influenza A	KEGG PATHWAY	gga05164	3	130	0.567242	ENSGALG00000014977|ENSGALG00000015027|ENSGALG00000009287	gga:418335|gga:374199|gga:395727|	418335|374199|395727|	http://www.genome.jp/kegg-bin/show_pathway?gga05164/gga:374199%09red/gga:395727%09red/gga:418335%09red
Glycerophospholipid metabolism	KEGG PATHWAY	gga00564	2	86	0.58321	ENSGALG00000012543|ENSGALG00000005065	gga:424321|gga:396394|	424321|396394|	http://www.genome.jp/kegg-bin/show_pathway?gga00564/gga:424321%09red/gga:396394%09red
Ether lipid metabolism	KEGG PATHWAY	gga00565	1	39	0.591858	ENSGALG00000005065	gga:396394|	396394|	http://www.genome.jp/kegg-bin/show_pathway?gga00565/gga:396394%09red
Tryptophan metabolism	KEGG PATHWAY	gga00380	1	39	0.591858	ENSGALG00000016224	gga:418563|	418563|	http://www.genome.jp/kegg-bin/show_pathway?gga00380/gga:418563%09red
Oocyte meiosis	KEGG PATHWAY	gga04114	2	88	0.595501	ENSGALG00000005243|ENSGALG00000040651	gga:378890|gga:395889|	378890|395889|	http://www.genome.jp/kegg-bin/show_pathway?gga04114/gga:378890%09red/gga:395889%09red
Carbon metabolism	KEGG PATHWAY	gga01200	2	90	0.607519	ENSGALG00000013167|ENSGALG00000016697	gga:395758|gga:422049|	395758|422049|	http://www.genome.jp/kegg-bin/show_pathway?gga01200/gga:422049%09red/gga:395758%09red
Herpes simplex infection	KEGG PATHWAY	gga05168	3	143	0.630662	ENSGALG00000049138|ENSGALG00000013793|ENSGALG00000015027	gga:100857185|gga:373991|gga:374199|	100857185|373991|374199|	http://www.genome.jp/kegg-bin/show_pathway?gga05168/gga:374199%09red/gga:373991%09red/gga:100857185%09red
Notch signaling pathway	KEGG PATHWAY	gga04330	1	44	0.635205	ENSGALG00000014991	gga:395635|	395635|	http://www.genome.jp/kegg-bin/show_pathway?gga04330/gga:395635%09red
Lysine degradation	KEGG PATHWAY	gga00310	1	45	0.643309	ENSGALG00000000843	gga:420078|	420078|	http://www.genome.jp/kegg-bin/show_pathway?gga00310/gga:420078%09red
Purine metabolism	KEGG PATHWAY	gga00230	3	148	0.653287	ENSGALG00000012705|ENSGALG00000013941|ENSGALG00000005992	gga:420842|gga:421692|gga:415455|	420842|421692|415455|	http://www.genome.jp/kegg-bin/show_pathway?gga00230/gga:415455%09red/gga:421692%09red/gga:420842%09red
Arachidonic acid metabolism	KEGG PATHWAY	gga00590	1	48	0.666559	ENSGALG00000005065	gga:396394|	396394|	http://www.genome.jp/kegg-bin/show_pathway?gga00590/gga:396394%09red
Arginine and proline metabolism	KEGG PATHWAY	gga00330	1	50	0.681215	ENSGALG00000016224	gga:418563|	418563|	http://www.genome.jp/kegg-bin/show_pathway?gga00330/gga:418563%09red
Lysosome	KEGG PATHWAY	gga04142	2	107	0.698843	ENSGALG00000036069|ENSGALG00000016551	gga:395472|gga:418621|	395472|418621|	http://www.genome.jp/kegg-bin/show_pathway?gga04142/gga:418621%09red/gga:395472%09red
Cell adhesion molecules (CAMs)	KEGG PATHWAY	gga04514	2	112	0.722136	ENSGALG00000015624|ENSGALG00000014582	gga:395565|gga:419762|	395565|419762|	http://www.genome.jp/kegg-bin/show_pathway?gga04514/gga:395565%09red/gga:419762%09red
Cytokine-cytokine receptor interaction	KEGG PATHWAY	gga04060	3	165	0.722728	ENSGALG00000017119|ENSGALG00000011206|ENSGALG00000043044	gga:418943|gga:396028|gga:396481|	418943|396028|396481|	http://www.genome.jp/kegg-bin/show_pathway?gga04060/gga:396481%09red/gga:396028%09red/gga:418943%09red
Wnt signaling pathway	KEGG PATHWAY	gga04310	2	119	0.752188	ENSGALG00000005243|ENSGALG00000014977	gga:378890|gga:418335|	378890|418335|	http://www.genome.jp/kegg-bin/show_pathway?gga04310/gga:378890%09red/gga:418335%09red
RNA degradation	KEGG PATHWAY	gga03018	1	63	0.762035	ENSGALG00000017092	gga:418926|	418926|	http://www.genome.jp/kegg-bin/show_pathway?gga03018/gga:418926%09red
Adipocytokine signaling pathway	KEGG PATHWAY	gga04920	1	64	0.767331	ENSGALG00000015027	gga:374199|	374199|	http://www.genome.jp/kegg-bin/show_pathway?gga04920/gga:374199%09red
Jak-STAT signaling pathway	KEGG PATHWAY	gga04630	2	125	0.775688	ENSGALG00000008778|ENSGALG00000015027	gga:421271|gga:374199|	421271|374199|	http://www.genome.jp/kegg-bin/show_pathway?gga04630/gga:374199%09red/gga:421271%09red
Salmonella infection	KEGG PATHWAY	gga05132	1	66	0.777574	ENSGALG00000004796	gga:395917|	395917|	http://www.genome.jp/kegg-bin/show_pathway?gga05132/gga:395917%09red
Phagosome	KEGG PATHWAY	gga04145	2	127	0.78308	ENSGALG00000008842|ENSGALG00000036069	gga:424114|gga:395472|	424114|395472|	http://www.genome.jp/kegg-bin/show_pathway?gga04145/gga:424114%09red/gga:395472%09red
TGF-beta signaling pathway	KEGG PATHWAY	gga04350	1	69	0.792104	ENSGALG00000009977	gga:395680|	395680|	http://www.genome.jp/kegg-bin/show_pathway?gga04350/gga:395680%09red
ECM-receptor interaction	KEGG PATHWAY	gga04512	1	73	0.810017	ENSGALG00000009641	gga:396243|	396243|	http://www.genome.jp/kegg-bin/show_pathway?gga04512/gga:396243%09red
Ribosome	KEGG PATHWAY	gga03010	1	120	0.934283	ENSGALG00000050621	gga:769996|	769996|	http://www.genome.jp/kegg-bin/show_pathway?gga03010/gga:769996%09red
Metabolic pathways	KEGG PATHWAY	gga01100	16	1049	0.967861	ENSGALG00000021843|ENSGALG00000005043|ENSGALG00000005065|ENSGALG00000005584|ENSGALG00000009027|ENSGALG00000013167|ENSGALG00000016224|ENSGALG00000010197|ENSGALG00000038175|ENSGALG00000049582|ENSGALG00000016697|ENSGALG00000036069|ENSGALG00000039528|ENSGALG00000017282|ENSGALG00000006757|ENSGALG00000008370	gga:427269|gga:430557|gga:396394|gga:423034|gga:404746|gga:395758|gga:418563|gga:423342|gga:404301|gga:424491|gga:422049|gga:395472|gga:425224|gga:419039|gga:414781|gga:424082|	427269|430557|396394|423034|404746|395758|418563|423342|404301|424491|422049|395472|425224|419039|414781|424082|	http://www.genome.jp/kegg-bin/show_pathway?gga01100/gga:418563%09red/gga:430557%09red/gga:419039%09red/gga:404301%09red/gga:422049%09red/gga:424491%09red/gga:395472%09red/gga:425224%09red/gga:414781%09red/gga:424082%09red/gga:395758%09red/gga:396394%09red/gga:404746%09red/gga:423342%09red/gga:427269%09red/gga:423034%09red
Neuroactive ligand-receptor interaction	KEGG PATHWAY	gga04080	1	261	0.997366	ENSGALG00000039403	gga:427853|	427853|	http://www.genome.jp/kegg-bin/show_pathway?gga04080/gga:427853%09red
