# Supplementary material for: Identification of crucial circRNAs in skeletal muscle during chicken embryonic development
Source: BMC Genomics. 2022 Apr 28;23:330. doi: 10.1186/s12864-022-08588-4 (PMC9052468; doi:10.1186/s12864-022-08588-4)
Supplement: Supplementary file 1 — Additional file 1. [file 12864_2022_8588_MOESM1_ESM.zip › Supplementary Material/Table S5 Biological process terms related to skeletal muscle of F14_vs_F20.xls]

## Sheet: biological process terms
Table S5 Biological process terms related to skeletal muscle of F14_vs_F20
GO_accession	Description	Term_type	Over_represented_pValue	DEG_item	DEG_list	Bg_item	Bg_list	Gene_names
GO:0043415	positive regulation of skeletal muscle tissue regeneration	biological_process	0.083686	4	8122	4	14869	ENSGALG00000009050,ENSGALG00000002588,ENSGALG00000011404,ENSGALG00000006216
GO:0035914	skeletal muscle cell differentiation	biological_process	0.098364	38	8122	60	14869	ENSGALG00000007685,ENSGALG00000027838,ENSGALG00000012277,ENSGALG00000043727,ENSGALG00000016431,ENSGALG00000002375,ENSGALG00000014699,ENSGALG00000043204,ENSGALG00000041640,ENSGALG00000040316,ENSGALG00000006609,ENSGALG00000002881,ENSGALG00000003441,ENSGALG00000003932,ENSGALG00000043433,ENSGALG00000037787,ENSGALG00000000404,ENSGALG00000035419,ENSGALG00000008942,ENSGALG00000029401,ENSGALG00000007669,…
GO:0014819	regulation of skeletal muscle contraction	biological_process	0.14967	5	8122	6	14869	ENSGALG00000016281,ENSGALG00000034427,ENSGALG00000008351,ENSGALG00000014555,ENSGALG00000004376
GO:1902766	skeletal muscle satellite cell migration	biological_process	0.17311	3	8122	3	14869	ENSGALG00000003806,ENSGALG00000003932,ENSGALG00000001569
GO:0071340	skeletal muscle acetylcholine-gated channel clustering	biological_process	0.27491	7	8122	10	14869	ENSGALG00000005768,ENSGALG00000021683,ENSGALG00000039193,ENSGALG00000015397,ENSGALG00000032181,ENSGALG00000001600,ENSGALG00000006390
GO:0043403	skeletal muscle tissue regeneration	biological_process	0.30171	15	8122	24	14869	ENSGALG00000021520,ENSGALG00000006216,ENSGALG00000011404,ENSGALG00000006546,ENSGALG00000005123,ENSGALG00000008240,ENSGALG00000043399,ENSGALG00000002588,ENSGALG00000012559,ENSGALG00000015148,ENSGALG00000043204,ENSGALG00000017274,ENSGALG00000034973,ENSGALG00000052825,ENSGALG00000009050
GO:0100001	regulation of skeletal muscle contraction by action potential	biological_process	0.31237	2	8122	2	14869	ENSGALG00000034427,ENSGALG00000004376
GO:0014816	skeletal muscle satellite cell differentiation	biological_process	0.31454	8	8122	12	14869	ENSGALG00000041640,ENSGALG00000014699,ENSGALG00000043204,ENSGALG00000003932,ENSGALG00000006273,ENSGALG00000006609,ENSGALG00000040316,ENSGALG00000035419
GO:0014834	skeletal muscle satellite cell maintenance involved in skeletal muscle regeneration	biological_process	0.39092	3	8122	4	14869	ENSGALG00000043399,ENSGALG00000034973,ENSGALG00000005123
GO:0014859	negative regulation of skeletal muscle cell proliferation	biological_process	0.40517	3	8122	4	14869	ENSGALG00000003932,ENSGALG00000040316,ENSGALG00000006609
GO:1902723	negative regulation of skeletal muscle satellite cell proliferation	biological_process	0.40517	3	8122	4	14869	ENSGALG00000006609,ENSGALG00000040316,ENSGALG00000003932
GO:0014905	myoblast fusion involved in skeletal muscle regeneration	biological_process	0.40992	3	8122	4	14869	ENSGALG00000017274,ENSGALG00000006546,ENSGALG00000021520
GO:0048642	negative regulation of skeletal muscle tissue development	biological_process	0.42096	8	8122	13	14869	ENSGALG00000041640,ENSGALG00000003932,ENSGALG00000040316,ENSGALG00000031325,ENSGALG00000006609,ENSGALG00000031890,ENSGALG00000006824,ENSGALG00000001021
GO:0043416	regulation of skeletal muscle tissue regeneration	biological_process	0.42144	4	8122	6	14869	ENSGALG00000002588,ENSGALG00000011404,ENSGALG00000006216,ENSGALG00000009050
GO:0048742	regulation of skeletal muscle fiber development	biological_process	0.42324	5	8122	8	14869	ENSGALG00000012885,ENSGALG00000000172,ENSGALG00000010936,ENSGALG00000004288,ENSGALG00000039897
GO:0007519	skeletal muscle tissue development	biological_process	0.43121	71	8122	128	14869	ENSGALG00000043727,ENSGALG00000016281,ENSGALG00000010027,ENSGALG00000007685,ENSGALG00000031890,ENSGALG00000043433,ENSGALG00000003932,ENSGALG00000000404,ENSGALG00000006609,ENSGALG00000043204,ENSGALG00000029401,ENSGALG00000008942,ENSGALG00000029282,ENSGALG00000000195,ENSGALG00000005263,ENSGALG00000010881,ENSGALG00000029024,ENSGALG00000041708,ENSGALG00000031325,ENSGALG00000016262,ENSGALG00000039897,…
GO:0014841	skeletal muscle satellite cell proliferation	biological_process	0.43666	8	8122	13	14869	ENSGALG00000000172,ENSGALG00000008240,ENSGALG00000029401,ENSGALG00000014699,ENSGALG00000006609,ENSGALG00000040316,ENSGALG00000003932,ENSGALG00000002588
GO:0014719	skeletal muscle satellite cell activation	biological_process	0.45583	4	8122	6	14869	ENSGALG00000006609,ENSGALG00000005123,ENSGALG00000014699,ENSGALG00000009050
GO:0014856	skeletal muscle cell proliferation	biological_process	0.46697	9	8122	15	14869	ENSGALG00000029401,ENSGALG00000000172,ENSGALG00000008240,ENSGALG00000040316,ENSGALG00000006609,ENSGALG00000002588,ENSGALG00000041708,ENSGALG00000003932,ENSGALG00000014699
GO:2001015	negative regulation of skeletal muscle cell differentiation	biological_process	0.4777	5	8122	8	14869	ENSGALG00000040316,ENSGALG00000006609,ENSGALG00000003932,ENSGALG00000001021,ENSGALG00000041640
GO:0060538	skeletal muscle organ development	biological_process	0.48026	72	8122	131	14869	ENSGALG00000043204,ENSGALG00000006609,ENSGALG00000000404,ENSGALG00000043433,ENSGALG00000003932,ENSGALG00000031890,ENSGALG00000007685,ENSGALG00000010027,ENSGALG00000016281,ENSGALG00000043727,ENSGALG00000039897,ENSGALG00000016262,ENSGALG00000031325,ENSGALG00000005263,ENSGALG00000041708,ENSGALG00000029024,ENSGALG00000010881,ENSGALG00000000195,ENSGALG00000029282,ENSGALG00000029401,ENSGALG00000008942,…
GO:0014861	regulation of skeletal muscle contraction via regulation of action potential	biological_process	0.55444	1	8122	1	14869	ENSGALG00000004376
GO:0090076	relaxation of skeletal muscle	biological_process	0.55444	1	8122	1	14869	ENSGALG00000004376
GO:1904206	positive regulation of skeletal muscle hypertrophy	biological_process	0.55601	1	8122	1	14869	ENSGALG00000021520
GO:0014857	regulation of skeletal muscle cell proliferation	biological_process	0.55859	8	8122	14	14869	ENSGALG00000002588,ENSGALG00000003932,ENSGALG00000041708,ENSGALG00000006609,ENSGALG00000040316,ENSGALG00000008240,ENSGALG00000000172,ENSGALG00000029401
GO:0014718	positive regulation of satellite cell activation involved in skeletal muscle regeneration	biological_process	0.56334	1	8122	1	14869	ENSGALG00000009050
GO:0014722	regulation of skeletal muscle contraction by calcium ion signaling	biological_process	0.56334	1	8122	1	14869	ENSGALG00000016281
GO:0014732	skeletal muscle atrophy	biological_process	0.56334	1	8122	1	14869	ENSGALG00000008240
GO:0014809	regulation of skeletal muscle contraction by regulation of release of sequestered calcium ion	biological_process	0.56334	1	8122	1	14869	ENSGALG00000016281
GO:0014813	skeletal muscle satellite cell commitment	biological_process	0.56334	1	8122	1	14869	ENSGALG00000043204
GO:1902726	positive regulation of skeletal muscle satellite cell differentiation	biological_process	0.56334	1	8122	1	14869	ENSGALG00000040316
GO:0014839	myoblast migration involved in skeletal muscle regeneration	biological_process	0.58524	2	8122	3	14869	ENSGALG00000052825,ENSGALG00000015148
GO:0048641	regulation of skeletal muscle tissue development	biological_process	0.6182	22	8122	41	14869	ENSGALG00000006609,ENSGALG00000040316,ENSGALG00000002881,ENSGALG00000032994,ENSGALG00000003932,ENSGALG00000005378,ENSGALG00000004288,ENSGALG00000014699,ENSGALG00000041640,ENSGALG00000001021,ENSGALG00000006824,ENSGALG00000014832,ENSGALG00000000172,ENSGALG00000010936,ENSGALG00000031890,ENSGALG00000031325,ENSGALG00000039897,ENSGALG00000041708,ENSGALG00000037203,ENSGALG00000029401,ENSGALG00000012885,…
GO:0014908	myotube differentiation involved in skeletal muscle regeneration	biological_process	0.61901	4	8122	7	14869	ENSGALG00000006546,ENSGALG00000021520,ENSGALG00000006216,ENSGALG00000017274
GO:0030240	skeletal muscle thin filament assembly	biological_process	0.62625	5	8122	9	14869	ENSGALG00000009844,ENSGALG00000000164,ENSGALG00000009791,ENSGALG00000011086,ENSGALG00000012783
GO:0003009	skeletal muscle contraction	biological_process	0.63926	9	8122	17	14869	ENSGALG00000004376,ENSGALG00000014555,ENSGALG00000006591,ENSGALG00000016281,ENSGALG00000006572,ENSGALG00000001459,ENSGALG00000006835,ENSGALG00000008351,ENSGALG00000034427
GO:0048743	positive regulation of skeletal muscle fiber development	biological_process	0.68538	3	8122	6	14869	ENSGALG00000000172,ENSGALG00000010936,ENSGALG00000012885
GO:0048741	skeletal muscle fiber development	biological_process	0.7185	15	8122	30	14869	ENSGALG00000052825,ENSGALG00000042458,ENSGALG00000001003,ENSGALG00000013624,ENSGALG00000004288,ENSGALG00000036114,ENSGALG00000039897,ENSGALG00000016262,ENSGALG00000012885,ENSGALG00000010936,ENSGALG00000000172,ENSGALG00000011086,ENSGALG00000000195,ENSGALG00000006216,ENSGALG00000029401
GO:0048643	positive regulation of skeletal muscle tissue development	biological_process	0.73751	10	8122	20	14869	ENSGALG00000005378,ENSGALG00000041708,ENSGALG00000032994,ENSGALG00000040316,ENSGALG00000037203,ENSGALG00000012885,ENSGALG00000035419,ENSGALG00000010936,ENSGALG00000000172,ENSGALG00000014832
GO:0014733	regulation of skeletal muscle adaptation	biological_process	0.73897	4	8122	8	14869	ENSGALG00000001459,ENSGALG00000000313,ENSGALG00000021520,ENSGALG00000032287
GO:1904393	regulation of skeletal muscle acetylcholine-gated channel clustering	biological_process	0.74737	2	8122	4	14869	ENSGALG00000032181,ENSGALG00000006390
GO:2001016	positive regulation of skeletal muscle cell differentiation	biological_process	0.76638	3	8122	6	14869	ENSGALG00000040316,ENSGALG00000041708,ENSGALG00000005378
GO:0014858	positive regulation of skeletal muscle cell proliferation	biological_process	0.77595	2	8122	4	14869	ENSGALG00000041708,ENSGALG00000040316
GO:0014717	regulation of satellite cell activation involved in skeletal muscle regeneration	biological_process	0.79231	1	8122	2	14869	ENSGALG00000009050
GO:1904395	positive regulation of skeletal muscle acetylcholine-gated channel clustering	biological_process	0.80267	1	8122	2	14869	ENSGALG00000032181
GO:1904204	regulation of skeletal muscle hypertrophy	biological_process	0.80614	1	8122	2	14869	ENSGALG00000021520
GO:0043501	skeletal muscle adaptation	biological_process	0.81192	6	8122	13	14869	ENSGALG00000021520,ENSGALG00000006216,ENSGALG00000000313,ENSGALG00000032287,ENSGALG00000001459,ENSGALG00000008240
GO:2001014	regulation of skeletal muscle cell differentiation	biological_process	0.824	9	8122	19	14869	ENSGALG00000001021,ENSGALG00000029401,ENSGALG00000005378,ENSGALG00000041708,ENSGALG00000003932,ENSGALG00000006609,ENSGALG00000040316,ENSGALG00000002881,ENSGALG00000041640
GO:0030241	skeletal muscle myosin thick filament assembly	biological_process	0.88168	2	8122	5	14869	ENSGALG00000012783,ENSGALG00000000164
GO:0014734	skeletal muscle hypertrophy	biological_process	0.90001	1	8122	3	14869	ENSGALG00000021520
GO:0043503	skeletal muscle fiber adaptation	biological_process	0.90664	1	8122	3	14869	ENSGALG00000006216
GO:0014901	satellite cell activation involved in skeletal muscle regeneration	biological_process	0.90932	1	8122	3	14869	ENSGALG00000009050
GO:1902811	positive regulation of skeletal muscle fiber differentiation	biological_process	0.91676	1	8122	3	14869	ENSGALG00000041708
GO:1902809	regulation of skeletal muscle fiber differentiation	biological_process	0.96366	1	8122	4	14869	ENSGALG00000041708
GO:0098528	skeletal muscle fiber differentiation	biological_process	0.98364	1	8122	5	14869	ENSGALG00000041708
