# Supplementary material for: Identification of crucial circRNAs in skeletal muscle during chicken embryonic development
Source: BMC Genomics. 2022 Apr 28;23:330. doi: 10.1186/s12864-022-08588-4 (PMC9052468; doi:10.1186/s12864-022-08588-4)
Supplement: Supplementary file 1 — Additional file 1. [file 12864_2022_8588_MOESM1_ESM.zip › Supplementary Material/Table S6 Biological process terms related to skeletal muscle of S14_vs_S20.xls]

## Sheet: biological process terms
Table S6 Biological process terms related to skeletal muscle of S14_vs_S20
GO_accession	Description	Term_type	Over_represented_pValue	DEG_item	DEG_list	Bg_item	Bg_list	Gene_names
GO:0043415	positive regulation of skeletal muscle tissue regeneration	biological_process	0.08417	4	8134	4	14869	ENSGALG00000011404,ENSGALG00000009050,ENSGALG00000002588,ENSGALG00000006216
GO:0035914	skeletal muscle cell differentiation	biological_process	0.10052	38	8134	60	14869	ENSGALG00000041640,ENSGALG00000000404,ENSGALG00000003059,ENSGALG00000052464,ENSGALG00000035419,ENSGALG00000006609,ENSGALG00000040316,ENSGALG00000005378,ENSGALG00000016431,ENSGALG00000008942,ENSGALG00000041708,ENSGALG00000043433,ENSGALG00000005263,ENSGALG00000029401,ENSGALG00000002881,ENSGALG00000006216,ENSGALG00000040971,ENSGALG00000037787,ENSGALG00000006273,ENSGALG00000027247,ENSGALG00000014699,…
GO:0014819	regulation of skeletal muscle contraction	biological_process	0.15058	5	8134	6	14869	ENSGALG00000016281,ENSGALG00000014555,ENSGALG00000008351,ENSGALG00000034427,ENSGALG00000004376
GO:1902766	skeletal muscle satellite cell migration	biological_process	0.1739	3	8134	3	14869	ENSGALG00000001569,ENSGALG00000003932,ENSGALG00000003806
GO:0071340	skeletal muscle acetylcholine-gated channel clustering	biological_process	0.27671	7	8134	10	14869	ENSGALG00000005768,ENSGALG00000021683,ENSGALG00000015397,ENSGALG00000032181,ENSGALG00000001600,ENSGALG00000006390,ENSGALG00000039193
GO:0043403	skeletal muscle tissue regeneration	biological_process	0.30456	15	8134	24	14869	ENSGALG00000017274,ENSGALG00000043204,ENSGALG00000008240,ENSGALG00000006216,ENSGALG00000043399,ENSGALG00000002588,ENSGALG00000021520,ENSGALG00000034973,ENSGALG00000009050,ENSGALG00000052825,ENSGALG00000011404,ENSGALG00000012559,ENSGALG00000006546,ENSGALG00000005123,ENSGALG00000015148
GO:0100001	regulation of skeletal muscle contraction by action potential	biological_process	0.31332	2	8134	2	14869	ENSGALG00000034427,ENSGALG00000004376
GO:0014816	skeletal muscle satellite cell differentiation	biological_process	0.31664	8	8134	12	14869	ENSGALG00000040316,ENSGALG00000006609,ENSGALG00000043204,ENSGALG00000003932,ENSGALG00000041640,ENSGALG00000006273,ENSGALG00000014699,ENSGALG00000035419
GO:0014834	skeletal muscle satellite cell maintenance involved in skeletal muscle regeneration	biological_process	0.39226	3	8134	4	14869	ENSGALG00000034973,ENSGALG00000005123,ENSGALG00000043399
GO:0014859	negative regulation of skeletal muscle cell proliferation	biological_process	0.40657	3	8134	4	14869	ENSGALG00000003932,ENSGALG00000006609,ENSGALG00000040316
GO:1902723	negative regulation of skeletal muscle satellite cell proliferation	biological_process	0.40657	3	8134	4	14869	ENSGALG00000003932,ENSGALG00000040316,ENSGALG00000006609
GO:0014905	myoblast fusion involved in skeletal muscle regeneration	biological_process	0.41135	3	8134	4	14869	ENSGALG00000017274,ENSGALG00000006546,ENSGALG00000021520
GO:0043416	regulation of skeletal muscle tissue regeneration	biological_process	0.42301	4	8134	6	14869	ENSGALG00000011404,ENSGALG00000009050,ENSGALG00000002588,ENSGALG00000006216
GO:0048642	negative regulation of skeletal muscle tissue development	biological_process	0.42331	8	8134	13	14869	ENSGALG00000031890,ENSGALG00000001021,ENSGALG00000006609,ENSGALG00000040316,ENSGALG00000031325,ENSGALG00000006824,ENSGALG00000003932,ENSGALG00000041640
GO:0048742	regulation of skeletal muscle fiber development	biological_process	0.42492	5	8134	8	14869	ENSGALG00000012885,ENSGALG00000039897,ENSGALG00000004288,ENSGALG00000010936,ENSGALG00000000172
GO:0007519	skeletal muscle tissue development	biological_process	0.43836	71	8134	128	14869	ENSGALG00000034986,ENSGALG00000012277,ENSGALG00000009564,ENSGALG00000016997,ENSGALG00000027838,ENSGALG00000007000,ENSGALG00000016262,ENSGALG00000003932,ENSGALG00000007685,ENSGALG00000002375,ENSGALG00000010936,ENSGALG00000037203,ENSGALG00000031325,ENSGALG00000043204,ENSGALG00000027247,ENSGALG00000006273,ENSGALG00000032994,ENSGALG00000013624,ENSGALG00000040971,ENSGALG00000006216,ENSGALG00000002881,…
GO:0014841	skeletal muscle satellite cell proliferation	biological_process	0.43909	8	8134	13	14869	ENSGALG00000002588,ENSGALG00000029401,ENSGALG00000008240,ENSGALG00000000172,ENSGALG00000006609,ENSGALG00000040316,ENSGALG00000003932,ENSGALG00000014699
GO:0014719	skeletal muscle satellite cell activation	biological_process	0.45755	4	8134	6	14869	ENSGALG00000006609,ENSGALG00000005123,ENSGALG00000014699,ENSGALG00000009050
GO:0014856	skeletal muscle cell proliferation	biological_process	0.46961	9	8134	15	14869	ENSGALG00000002588,ENSGALG00000029401,ENSGALG00000008240,ENSGALG00000000172,ENSGALG00000040316,ENSGALG00000006609,ENSGALG00000003932,ENSGALG00000014699,ENSGALG00000041708
GO:2001015	negative regulation of skeletal muscle cell differentiation	biological_process	0.47962	5	8134	8	14869	ENSGALG00000006609,ENSGALG00000040316,ENSGALG00000001021,ENSGALG00000041640,ENSGALG00000003932
GO:0060538	skeletal muscle organ development	biological_process	0.48761	72	8134	131	14869	ENSGALG00000014699,ENSGALG00000008240,ENSGALG00000029024,ENSGALG00000028037,ENSGALG00000010881,ENSGALG00000029282,ENSGALG00000000195,ENSGALG00000007669,ENSGALG00000003441,ENSGALG00000003806,ENSGALG00000043727,ENSGALG00000015935,ENSGALG00000012559,ENSGALG00000000172,ENSGALG00000001021,ENSGALG00000006824,ENSGALG00000042458,ENSGALG00000014832,ENSGALG00000016281,ENSGALG00000033185,ENSGALG00000052464,…
GO:0014861	regulation of skeletal muscle contraction via regulation of action potential	biological_process	0.55528	1	8134	1	14869	ENSGALG00000004376
GO:0090076	relaxation of skeletal muscle	biological_process	0.55528	1	8134	1	14869	ENSGALG00000004376
GO:1904206	positive regulation of skeletal muscle hypertrophy	biological_process	0.55685	1	8134	1	14869	ENSGALG00000021520
GO:0014857	regulation of skeletal muscle cell proliferation	biological_process	0.56111	8	8134	14	14869	ENSGALG00000006609,ENSGALG00000000172,ENSGALG00000040316,ENSGALG00000008240,ENSGALG00000029401,ENSGALG00000002588,ENSGALG00000003932,ENSGALG00000041708
GO:0014732	skeletal muscle atrophy	biological_process	0.5642	1	8134	1	14869	ENSGALG00000008240
GO:0014718	positive regulation of satellite cell activation involved in skeletal muscle regeneration	biological_process	0.5642	1	8134	1	14869	ENSGALG00000009050
GO:0014813	skeletal muscle satellite cell commitment	biological_process	0.5642	1	8134	1	14869	ENSGALG00000043204
GO:1902726	positive regulation of skeletal muscle satellite cell differentiation	biological_process	0.5642	1	8134	1	14869	ENSGALG00000040316
GO:0014722	regulation of skeletal muscle contraction by calcium ion signaling	biological_process	0.5642	1	8134	1	14869	ENSGALG00000016281
GO:0014809	regulation of skeletal muscle contraction by regulation of release of sequestered calcium ion	biological_process	0.5642	1	8134	1	14869	ENSGALG00000016281
GO:0014839	myoblast migration involved in skeletal muscle regeneration	biological_process	0.58649	2	8134	3	14869	ENSGALG00000015148,ENSGALG00000052825
GO:0014908	myotube differentiation involved in skeletal muscle regeneration	biological_process	0.62078	4	8134	7	14869	ENSGALG00000017274,ENSGALG00000006216,ENSGALG00000006546,ENSGALG00000021520
GO:0048641	regulation of skeletal muscle tissue development	biological_process	0.62221	22	8134	41	14869	ENSGALG00000014832,ENSGALG00000003932,ENSGALG00000001021,ENSGALG00000002881,ENSGALG00000000172,ENSGALG00000006824,ENSGALG00000029401,ENSGALG00000005378,ENSGALG00000031890,ENSGALG00000039897,ENSGALG00000037203,ENSGALG00000041708,ENSGALG00000010936,ENSGALG00000035419,ENSGALG00000004288,ENSGALG00000032994,ENSGALG00000014699,ENSGALG00000012885,ENSGALG00000041640,ENSGALG00000040316,ENSGALG00000006609,…
GO:0030240	skeletal muscle thin filament assembly	biological_process	0.6282	5	8134	9	14869	ENSGALG00000009791,ENSGALG00000012783,ENSGALG00000009844,ENSGALG00000011086,ENSGALG00000000164
GO:0003009	skeletal muscle contraction	biological_process	0.64176	9	8134	17	14869	ENSGALG00000034427,ENSGALG00000004376,ENSGALG00000008351,ENSGALG00000001459,ENSGALG00000006591,ENSGALG00000006572,ENSGALG00000014555,ENSGALG00000016281,ENSGALG00000006835
GO:0048743	positive regulation of skeletal muscle fiber development	biological_process	0.68664	3	8134	6	14869	ENSGALG00000012885,ENSGALG00000010936,ENSGALG00000000172
GO:0048741	skeletal muscle fiber development	biological_process	0.72137	15	8134	30	14869	ENSGALG00000013624,ENSGALG00000042458,ENSGALG00000010936,ENSGALG00000001003,ENSGALG00000039897,ENSGALG00000000195,ENSGALG00000000172,ENSGALG00000016262,ENSGALG00000036114,ENSGALG00000006216,ENSGALG00000029401,ENSGALG00000011086,ENSGALG00000052825,ENSGALG00000004288,ENSGALG00000012885
GO:0048643	positive regulation of skeletal muscle tissue development	biological_process	0.7399	10	8134	20	14869	ENSGALG00000005378,ENSGALG00000041708,ENSGALG00000010936,ENSGALG00000014832,ENSGALG00000037203,ENSGALG00000012885,ENSGALG00000035419,ENSGALG00000032994,ENSGALG00000040316,ENSGALG00000000172
GO:0014733	regulation of skeletal muscle adaptation	biological_process	0.74054	4	8134	8	14869	ENSGALG00000032287,ENSGALG00000021520,ENSGALG00000000313,ENSGALG00000001459
GO:1904393	regulation of skeletal muscle acetylcholine-gated channel clustering	biological_process	0.74845	2	8134	4	14869	ENSGALG00000032181,ENSGALG00000006390
GO:2001016	positive regulation of skeletal muscle cell differentiation	biological_process	0.76775	3	8134	6	14869	ENSGALG00000005378,ENSGALG00000041708,ENSGALG00000040316
GO:0014858	positive regulation of skeletal muscle cell proliferation	biological_process	0.77707	2	8134	4	14869	ENSGALG00000041708,ENSGALG00000040316
GO:0014717	regulation of satellite cell activation involved in skeletal muscle regeneration	biological_process	0.79304	1	8134	2	14869	ENSGALG00000009050
GO:1904395	positive regulation of skeletal muscle acetylcholine-gated channel clustering	biological_process	0.80341	1	8134	2	14869	ENSGALG00000032181
GO:1904204	regulation of skeletal muscle hypertrophy	biological_process	0.80689	1	8134	2	14869	ENSGALG00000021520
GO:0043501	skeletal muscle adaptation	biological_process	0.81352	6	8134	13	14869	ENSGALG00000032287,ENSGALG00000021520,ENSGALG00000008240,ENSGALG00000006216,ENSGALG00000000313,ENSGALG00000001459
GO:2001014	regulation of skeletal muscle cell differentiation	biological_process	0.82592	9	8134	19	14869	ENSGALG00000005378,ENSGALG00000041708,ENSGALG00000041640,ENSGALG00000003932,ENSGALG00000006609,ENSGALG00000040316,ENSGALG00000001021,ENSGALG00000002881,ENSGALG00000029401
GO:0030241	skeletal muscle myosin thick filament assembly	biological_process	0.88249	2	8134	5	14869	ENSGALG00000000164,ENSGALG00000012783
GO:0014734	skeletal muscle hypertrophy	biological_process	0.9005	1	8134	3	14869	ENSGALG00000021520
GO:0043503	skeletal muscle fiber adaptation	biological_process	0.90713	1	8134	3	14869	ENSGALG00000006216
GO:0014901	satellite cell activation involved in skeletal muscle regeneration	biological_process	0.90982	1	8134	3	14869	ENSGALG00000009050
GO:1902811	positive regulation of skeletal muscle fiber differentiation	biological_process	0.91725	1	8134	3	14869	ENSGALG00000041708
GO:1902809	regulation of skeletal muscle fiber differentiation	biological_process	0.96395	1	8134	4	14869	ENSGALG00000041708
GO:0098528	skeletal muscle fiber differentiation	biological_process	0.9838	1	8134	5	14869	ENSGALG00000041708
