# Supplementary material for: Identification of crucial circRNAs in skeletal muscle during chicken embryonic development
Source: BMC Genomics. 2022 Apr 28;23:330. doi: 10.1186/s12864-022-08588-4 (PMC9052468; doi:10.1186/s12864-022-08588-4)
Supplement: Supplementary file 1 — Additional file 1. [file 12864_2022_8588_MOESM1_ESM.zip › Supplementary Material/Table S7 circRNA-miRNA pairs for group F14_vs_F20.xls]

## Sheet: F14_vs_F20_circRNA_miRNA_screen
Table S7 circRNA-miRNA pairs for group F14_vs_F20
circRNA	miRNA	energy	miRNA_length
novel_circ_0001213	gga-miR-12226-3p	-106.03	23
novel_circ_0001213	gga-miR-12226-3p	-106.03	23
novel_circ_0001213	gga-miR-12226-3p	-106.03	23
novel_circ_0010578	gga-miR-1644	-97.52	21
novel_circ_0010578	gga-miR-1644	-97.52	21
novel_circ_0010578	gga-miR-1644	-97.52	21
novel_circ_0001213	gga-miR-12245-3p	-83.8	22
novel_circ_0001213	gga-miR-12245-3p	-83.8	22
novel_circ_0001213	gga-miR-12245-3p	-83.8	22
novel_circ_0007048	gga-miR-2127	-82.4	21
novel_circ_0007048	gga-miR-2127	-82.4	21
novel_circ_0007048	gga-miR-2127	-82.4	21
novel_circ_0008916	gga-miR-148b-5p	-73.34	24
novel_circ_0008916	gga-miR-148b-5p	-73.34	24
novel_circ_0008916	gga-miR-148b-5p	-73.34	24
novel_circ_0008913	gga-miR-148b-5p	-73.34	24
novel_circ_0008913	gga-miR-148b-5p	-73.34	24
novel_circ_0008913	gga-miR-148b-5p	-73.34	24
novel_circ_0008908	gga-miR-148b-5p	-73.34	24
novel_circ_0008908	gga-miR-148b-5p	-73.34	24
novel_circ_0008908	gga-miR-148b-5p	-73.34	24
novel_circ_0008898	gga-miR-148b-5p	-73.34	24
novel_circ_0008898	gga-miR-148b-5p	-73.34	24
novel_circ_0008898	gga-miR-148b-5p	-73.34	24
novel_circ_0007646	gga-miR-1706	-70.46	22
novel_circ_0007646	gga-miR-1706	-70.46	22
novel_circ_0007646	gga-miR-1706	-70.46	22
novel_circ_0005446	gga-miR-6550-3p	-67.26	22
novel_circ_0005446	gga-miR-6550-3p	-67.26	22
novel_circ_0005446	gga-miR-6550-3p	-67.26	22
novel_circ_0003541	gga-miR-6573-5p	-66.95	22
novel_circ_0003541	gga-miR-6573-5p	-66.95	22
novel_circ_0003541	gga-miR-6573-5p	-66.95	22
novel_circ_0007646	gga-miR-6596-3p	-64.58	22
novel_circ_0007646	gga-miR-6596-3p	-64.58	22
novel_circ_0007646	gga-miR-6596-3p	-64.58	22
novel_circ_0008913	gga-miR-1764-5p	-63.32	21
novel_circ_0008913	gga-miR-1764-5p	-63.32	21
novel_circ_0008913	gga-miR-1764-5p	-63.32	21
novel_circ_0008908	gga-miR-1764-5p	-63.32	21
novel_circ_0008908	gga-miR-1764-5p	-63.32	21
novel_circ_0008908	gga-miR-1764-5p	-63.32	21
novel_circ_0009217	gga-miR-12269-3p	-63.17	23
novel_circ_0009217	gga-miR-12269-3p	-63.17	23
novel_circ_0009217	gga-miR-12269-3p	-63.17	23
novel_circ_0007646	gga-miR-1680-5p	-63.09	22
novel_circ_0007646	gga-miR-1680-5p	-63.09	22
novel_circ_0007646	gga-miR-1680-5p	-63.09	22
novel_circ_0009543	gga-miR-1759-3p	-62.77	25
novel_circ_0009543	gga-miR-1759-3p	-62.77	25
novel_circ_0009543	gga-miR-1759-3p	-62.77	25
novel_circ_0007646	gga-miR-3532-3p	-61.94	22
novel_circ_0007646	gga-miR-3532-3p	-61.94	22
novel_circ_0007646	gga-miR-3532-3p	-61.94	22
novel_circ_0010578	gga-miR-12291-3p	-61.78	21
novel_circ_0010578	gga-miR-12291-3p	-61.78	21
novel_circ_0010578	gga-miR-12291-3p	-61.78	21
novel_circ_0003541	gga-miR-1772-5p	-61.01	22
novel_circ_0003541	gga-miR-1772-5p	-61.01	22
novel_circ_0003541	gga-miR-1772-5p	-61.01	22
novel_circ_0004191	gga-miR-1698	-60.34	22
novel_circ_0004191	gga-miR-1698	-60.34	22
novel_circ_0004191	gga-miR-1698	-60.34	22
novel_circ_0010578	gga-miR-1567	-59.97	22
novel_circ_0010578	gga-miR-1567	-59.97	22
novel_circ_0010578	gga-miR-1567	-59.97	22
novel_circ_0009543	gga-miR-1680-5p	-59.91	22
novel_circ_0009543	gga-miR-1680-5p	-59.91	22
novel_circ_0009543	gga-miR-1680-5p	-59.91	22
novel_circ_0005649	gga-miR-1656	-58.5	22
novel_circ_0005649	gga-miR-1656	-58.5	22
novel_circ_0005649	gga-miR-1656	-58.5	22
novel_circ_0003901	gga-miR-449c-3p	-58.49	22
novel_circ_0003901	gga-miR-449c-3p	-58.49	22
novel_circ_0003901	gga-miR-449c-3p	-58.49	22
novel_circ_0010277	gga-miR-1625-5p	-58.36	25
novel_circ_0010277	gga-miR-1625-5p	-58.36	25
novel_circ_0010277	gga-miR-1625-5p	-58.36	25
novel_circ_0003847	gga-miR-1759-3p	-57.92	25
novel_circ_0003847	gga-miR-1759-3p	-57.92	25
novel_circ_0003847	gga-miR-1759-3p	-57.92	25
novel_circ_0010578	gga-miR-1651-3p	-56.85	22
novel_circ_0010578	gga-miR-1651-3p	-56.85	22
novel_circ_0010578	gga-miR-1651-3p	-56.85	22
novel_circ_0004191	gga-miR-1587	-56.77	20
novel_circ_0004191	gga-miR-1587	-56.77	20
novel_circ_0004191	gga-miR-1587	-56.77	20
novel_circ_0008913	gga-miR-1388b-3p	-54.9	22
novel_circ_0008913	gga-miR-1388b-3p	-54.9	22
novel_circ_0008913	gga-miR-1388b-3p	-54.9	22
novel_circ_0008908	gga-miR-1388b-3p	-54.9	22
novel_circ_0008908	gga-miR-1388b-3p	-54.9	22
novel_circ_0008908	gga-miR-1388b-3p	-54.9	22
novel_circ_0003541	gga-miR-6599-5p	-53.93	24
novel_circ_0003541	gga-miR-6599-5p	-53.93	24
novel_circ_0003541	gga-miR-6599-5p	-53.93	24
novel_circ_0007646	gga-miR-6570-3p	-53.67	22
novel_circ_0007646	gga-miR-6570-3p	-53.67	22
novel_circ_0007646	gga-miR-6570-3p	-53.67	22
novel_circ_0007646	gga-miR-1696	-53.47	24
novel_circ_0007646	gga-miR-1696	-53.47	24
novel_circ_0007646	gga-miR-1696	-53.47	24
novel_circ_0004191	gga-miR-1703-5p	-53.18	23
novel_circ_0004191	gga-miR-1703-5p	-53.18	23
novel_circ_0004191	gga-miR-1703-5p	-53.18	23
novel_circ_0007646	gga-miR-1625-5p	-52.97	25
novel_circ_0007646	gga-miR-1625-5p	-52.97	25
novel_circ_0007646	gga-miR-1625-5p	-52.97	25
novel_circ_0005649	gga-miR-6683-3p	-52.74	21
novel_circ_0005649	gga-miR-6683-3p	-52.74	21
novel_circ_0005649	gga-miR-6683-3p	-52.74	21
novel_circ_0009309	gga-miR-6677-5p	-52.48	25
novel_circ_0009309	gga-miR-6677-5p	-52.48	25
novel_circ_0009309	gga-miR-6677-5p	-52.48	25
novel_circ_0004191	gga-miR-12252-3p	-52.08	21
novel_circ_0004191	gga-miR-12252-3p	-52.08	21
novel_circ_0004191	gga-miR-12252-3p	-52.08	21
novel_circ_0008872	gga-miR-6646-3p	-52	22
novel_circ_0008872	gga-miR-6646-3p	-52	22
novel_circ_0008872	gga-miR-6646-3p	-52	22
novel_circ_0007646	gga-miR-1783	-51.57	23
novel_circ_0007646	gga-miR-1783	-51.57	23
novel_circ_0007646	gga-miR-1783	-51.57	23
novel_circ_0008891	gga-miR-148b-5p	-51.32	24
novel_circ_0008891	gga-miR-148b-5p	-51.32	24
novel_circ_0008891	gga-miR-148b-5p	-51.32	24
novel_circ_0008874	gga-miR-148b-5p	-51.32	24
novel_circ_0008874	gga-miR-148b-5p	-51.32	24
novel_circ_0008874	gga-miR-148b-5p	-51.32	24
novel_circ_0008452	gga-miR-6570-3p	-51.1	22
novel_circ_0008452	gga-miR-6570-3p	-51.1	22
novel_circ_0008452	gga-miR-6570-3p	-51.1	22
novel_circ_0004175	gga-miR-12280-3p	-50.13	22
novel_circ_0004175	gga-miR-12280-3p	-50.13	22
novel_circ_0004175	gga-miR-12280-3p	-50.13	22
