# Supplementary material for: Identification of crucial circRNAs in skeletal muscle during chicken embryonic development
Source: BMC Genomics. 2022 Apr 28;23:330. doi: 10.1186/s12864-022-08588-4 (PMC9052468; doi:10.1186/s12864-022-08588-4)
Supplement: Supplementary file 1 — Additional file 1. [file 12864_2022_8588_MOESM1_ESM.zip › Supplementary Material/Table S8 circRNA-miRNA pairs for group S14_vs_S20.xls]

## Sheet: S14_vs_S20_circRNA_miRNA_screen
Table S8 circRNA-miRNA pairs for group S14_vs_S20
circRNA	miRNA	energy	miRNA_length
novel_circ_0010579	gga-miR-1644	-97.52	21
novel_circ_0010578	gga-miR-1644	-97.52	21
novel_circ_0010579	gga-miR-1644	-97.52	21
novel_circ_0010578	gga-miR-1644	-97.52	21
novel_circ_0010579	gga-miR-1644	-97.52	21
novel_circ_0010578	gga-miR-1644	-97.52	21
novel_circ_0001640	gga-miR-1724	-93.39	23
novel_circ_0001640	gga-miR-1724	-93.39	23
novel_circ_0001640	gga-miR-1724	-93.39	23
novel_circ_0007048	gga-miR-2127	-82.4	21
novel_circ_0007048	gga-miR-2127	-82.4	21
novel_circ_0007048	gga-miR-2127	-82.4	21
novel_circ_0004694	gga-miR-6560-3p	-81.87	24
novel_circ_0004694	gga-miR-6560-3p	-81.87	24
novel_circ_0004694	gga-miR-6560-3p	-81.87	24
novel_circ_0004010	gga-miR-12219-5p	-80.09	24
novel_circ_0004010	gga-miR-12219-5p	-80.09	24
novel_circ_0004010	gga-miR-12219-5p	-80.09	24
novel_circ_0010579	gga-miR-1567	-80.07	22
novel_circ_0010579	gga-miR-1567	-80.07	22
novel_circ_0010579	gga-miR-1567	-80.07	22
novel_circ_0001640	gga-miR-1759-3p	-78.7	25
novel_circ_0001640	gga-miR-1759-3p	-78.7	25
novel_circ_0001640	gga-miR-1759-3p	-78.7	25
novel_circ_0008903	gga-miR-148b-5p	-73.34	24
novel_circ_0008905	gga-miR-148b-5p	-73.34	24
novel_circ_0008906	gga-miR-148b-5p	-73.34	24
novel_circ_0008910	gga-miR-148b-5p	-73.34	24
novel_circ_0008898	gga-miR-148b-5p	-73.34	24
novel_circ_0008904	gga-miR-148b-5p	-73.34	24
novel_circ_0008907	gga-miR-148b-5p	-73.34	24
novel_circ_0008903	gga-miR-148b-5p	-73.34	24
novel_circ_0008905	gga-miR-148b-5p	-73.34	24
novel_circ_0008906	gga-miR-148b-5p	-73.34	24
novel_circ_0008910	gga-miR-148b-5p	-73.34	24
novel_circ_0008898	gga-miR-148b-5p	-73.34	24
novel_circ_0008904	gga-miR-148b-5p	-73.34	24
novel_circ_0008907	gga-miR-148b-5p	-73.34	24
novel_circ_0008903	gga-miR-148b-5p	-73.34	24
novel_circ_0008905	gga-miR-148b-5p	-73.34	24
novel_circ_0008906	gga-miR-148b-5p	-73.34	24
novel_circ_0008910	gga-miR-148b-5p	-73.34	24
novel_circ_0008898	gga-miR-148b-5p	-73.34	24
novel_circ_0008904	gga-miR-148b-5p	-73.34	24
novel_circ_0008907	gga-miR-148b-5p	-73.34	24
novel_circ_0004694	gga-miR-1625-5p	-72.83	25
novel_circ_0004694	gga-miR-1625-5p	-72.83	25
novel_circ_0004694	gga-miR-1625-5p	-72.83	25
novel_circ_0009207	gga-miR-12269-3p	-72.82	23
novel_circ_0009207	gga-miR-12269-3p	-72.82	23
novel_circ_0009207	gga-miR-12269-3p	-72.82	23
novel_circ_0004694	gga-miR-2129	-71.7	23
novel_circ_0004694	gga-miR-2129	-71.7	23
novel_circ_0004694	gga-miR-2129	-71.7	23
novel_circ_0007646	gga-miR-1706	-70.46	22
novel_circ_0007646	gga-miR-1706	-70.46	22
novel_circ_0007646	gga-miR-1706	-70.46	22
novel_circ_0005446	gga-miR-6550-3p	-67.26	22
novel_circ_0005446	gga-miR-6550-3p	-67.26	22
novel_circ_0005446	gga-miR-6550-3p	-67.26	22
novel_circ_0007983	gga-miR-12237-3p	-65.14	22
novel_circ_0007983	gga-miR-12237-3p	-65.14	22
novel_circ_0007983	gga-miR-12237-3p	-65.14	22
novel_circ_0007646	gga-miR-6596-3p	-64.58	22
novel_circ_0007646	gga-miR-6596-3p	-64.58	22
novel_circ_0007646	gga-miR-6596-3p	-64.58	22
novel_circ_0008906	gga-miR-1764-5p	-63.32	21
novel_circ_0008907	gga-miR-1764-5p	-63.32	21
novel_circ_0008906	gga-miR-1764-5p	-63.32	21
novel_circ_0008907	gga-miR-1764-5p	-63.32	21
novel_circ_0008906	gga-miR-1764-5p	-63.32	21
novel_circ_0008907	gga-miR-1764-5p	-63.32	21
novel_circ_0009217	gga-miR-12269-3p	-63.17	23
novel_circ_0009217	gga-miR-12269-3p	-63.17	23
novel_circ_0009217	gga-miR-12269-3p	-63.17	23
novel_circ_0007646	gga-miR-1680-5p	-63.09	22
novel_circ_0007646	gga-miR-1680-5p	-63.09	22
novel_circ_0007646	gga-miR-1680-5p	-63.09	22
novel_circ_0007646	gga-miR-3532-3p	-61.94	22
novel_circ_0007646	gga-miR-3532-3p	-61.94	22
novel_circ_0007646	gga-miR-3532-3p	-61.94	22
novel_circ_0010579	gga-miR-12291-3p	-61.78	21
novel_circ_0010578	gga-miR-12291-3p	-61.78	21
novel_circ_0010579	gga-miR-12291-3p	-61.78	21
novel_circ_0010578	gga-miR-12291-3p	-61.78	21
novel_circ_0010579	gga-miR-12291-3p	-61.78	21
novel_circ_0010578	gga-miR-12291-3p	-61.78	21
novel_circ_0005511	gga-miR-12216-3p	-61.69	24
novel_circ_0005511	gga-miR-12216-3p	-61.69	24
novel_circ_0005511	gga-miR-12216-3p	-61.69	24
novel_circ_0008764	gga-miR-1773-5p	-60.81	23
novel_circ_0008764	gga-miR-1773-5p	-60.81	23
novel_circ_0008764	gga-miR-1773-5p	-60.81	23
novel_circ_0003893	gga-miR-6643-5p	-60.01	21
novel_circ_0003895	gga-miR-6643-5p	-60.01	21
novel_circ_0003893	gga-miR-6643-5p	-60.01	21
novel_circ_0003895	gga-miR-6643-5p	-60.01	21
novel_circ_0003893	gga-miR-6643-5p	-60.01	21
novel_circ_0003895	gga-miR-6643-5p	-60.01	21
novel_circ_0010578	gga-miR-1567	-59.97	22
novel_circ_0010578	gga-miR-1567	-59.97	22
novel_circ_0010578	gga-miR-1567	-59.97	22
novel_circ_0003847	gga-miR-1759-3p	-57.92	25
novel_circ_0003847	gga-miR-1759-3p	-57.92	25
novel_circ_0003847	gga-miR-1759-3p	-57.92	25
novel_circ_0010579	gga-miR-1651-3p	-56.85	22
novel_circ_0010578	gga-miR-1651-3p	-56.85	22
novel_circ_0010579	gga-miR-1651-3p	-56.85	22
novel_circ_0010578	gga-miR-1651-3p	-56.85	22
novel_circ_0010579	gga-miR-1651-3p	-56.85	22
novel_circ_0010578	gga-miR-1651-3p	-56.85	22
novel_circ_0004694	gga-miR-214	-56.47	21
novel_circ_0004694	gga-miR-214	-56.47	21
novel_circ_0004694	gga-miR-214	-56.47	21
novel_circ_0007887	gga-miR-1680-5p	-56.28	22
novel_circ_0007887	gga-miR-1680-5p	-56.28	22
novel_circ_0007887	gga-miR-1680-5p	-56.28	22
novel_circ_0001640	gga-miR-12247-5p	-56.25	22
novel_circ_0001640	gga-miR-12247-5p	-56.25	22
novel_circ_0001640	gga-miR-12247-5p	-56.25	22
novel_circ_0001640	gga-miR-6561-3p	-55.97	22
novel_circ_0001640	gga-miR-6561-3p	-55.97	22
novel_circ_0001640	gga-miR-6561-3p	-55.97	22
novel_circ_0003893	gga-miR-1765	-55.76	20
novel_circ_0003895	gga-miR-1765	-55.76	20
novel_circ_0003893	gga-miR-1765	-55.76	20
novel_circ_0003895	gga-miR-1765	-55.76	20
novel_circ_0003893	gga-miR-1765	-55.76	20
novel_circ_0003895	gga-miR-1765	-55.76	20
novel_circ_0008906	gga-miR-1388b-3p	-54.9	22
novel_circ_0008907	gga-miR-1388b-3p	-54.9	22
novel_circ_0008906	gga-miR-1388b-3p	-54.9	22
novel_circ_0008907	gga-miR-1388b-3p	-54.9	22
novel_circ_0008906	gga-miR-1388b-3p	-54.9	22
novel_circ_0008907	gga-miR-1388b-3p	-54.9	22
novel_circ_0003893	gga-miR-6556-5p	-54.75	22
novel_circ_0003895	gga-miR-6556-5p	-54.75	22
novel_circ_0003893	gga-miR-6556-5p	-54.75	22
novel_circ_0003895	gga-miR-6556-5p	-54.75	22
novel_circ_0003893	gga-miR-6556-5p	-54.75	22
novel_circ_0003895	gga-miR-6556-5p	-54.75	22
novel_circ_0001688	gga-miR-6654-3p	-54.12	23
novel_circ_0001688	gga-miR-6654-3p	-54.12	23
novel_circ_0001688	gga-miR-6654-3p	-54.12	23
novel_circ_0003893	gga-miR-2127	-53.71	21
novel_circ_0003893	gga-miR-2127	-53.71	21
novel_circ_0003893	gga-miR-2127	-53.71	21
novel_circ_0007646	gga-miR-6570-3p	-53.67	22
novel_circ_0007646	gga-miR-6570-3p	-53.67	22
novel_circ_0007646	gga-miR-6570-3p	-53.67	22
novel_circ_0007646	gga-miR-1696	-53.47	24
novel_circ_0007646	gga-miR-1696	-53.47	24
novel_circ_0007646	gga-miR-1696	-53.47	24
novel_circ_0007887	gga-miR-1759-3p	-53.05	25
novel_circ_0007887	gga-miR-1759-3p	-53.05	25
novel_circ_0007887	gga-miR-1759-3p	-53.05	25
novel_circ_0007646	gga-miR-1625-5p	-52.97	25
novel_circ_0007646	gga-miR-1625-5p	-52.97	25
novel_circ_0007646	gga-miR-1625-5p	-52.97	25
novel_circ_0009309	gga-miR-6677-5p	-52.48	25
novel_circ_0009309	gga-miR-6677-5p	-52.48	25
novel_circ_0009309	gga-miR-6677-5p	-52.48	25
novel_circ_0008872	gga-miR-6646-3p	-52	22
novel_circ_0008872	gga-miR-6646-3p	-52	22
novel_circ_0008872	gga-miR-6646-3p	-52	22
novel_circ_0007646	gga-miR-1783	-51.57	23
novel_circ_0007646	gga-miR-1783	-51.57	23
novel_circ_0007646	gga-miR-1783	-51.57	23
novel_circ_0001099	gga-miR-6550-3p	-51.37	22
novel_circ_0001099	gga-miR-6550-3p	-51.37	22
novel_circ_0001099	gga-miR-6550-3p	-51.37	22
novel_circ_0010670	gga-miR-1759-3p	-51.36	25
novel_circ_0010670	gga-miR-1759-3p	-51.36	25
novel_circ_0010670	gga-miR-1759-3p	-51.36	25
novel_circ_0008891	gga-miR-148b-5p	-51.32	24
novel_circ_0008891	gga-miR-148b-5p	-51.32	24
novel_circ_0008891	gga-miR-148b-5p	-51.32	24
novel_circ_0008452	gga-miR-6570-3p	-51.1	22
novel_circ_0008452	gga-miR-6570-3p	-51.1	22
novel_circ_0008452	gga-miR-6570-3p	-51.1	22
novel_circ_0001694	gga-miR-449c-3p	-50.55	22
novel_circ_0001694	gga-miR-449c-3p	-50.55	22
novel_circ_0001694	gga-miR-449c-3p	-50.55	22
