# Supplementary material for: Identification of crucial circRNAs in skeletal muscle during chicken embryonic development
Source: BMC Genomics. 2022 Apr 28;23:330. doi: 10.1186/s12864-022-08588-4 (PMC9052468; doi:10.1186/s12864-022-08588-4)
Supplement: Supplementary file 1 — Additional file 1. [file 12864_2022_8588_MOESM1_ESM.zip › Supplementary Material/Table S9 Convergent and divergent primers.xls]

## Sheet: Sheet1
Table S9 Convergent and divergent primers
	Gene name	Primer sequence (5'→3')	Product size (bp)
Convergent primers	CP_novel_circ_0006377	F: ACGTTTGGCTGCGGAATC	74
		R: TTGCTGACGGAAGGTGGC
	CP_novel_circ_0003977	F: ACCTGCCCACGCAGATGCT	102
		R: TCCCTCCCTCCGAAGTTGT
	CP_novel_circ_0007738	F: ACTGCTCTGAGCCCAAAA	104
		R: TCTTTCATCGGCAACAAG
	CP_novel_circ_0008614	F: GCAAACAAATGCACAAAT	100
		R: CTGAGACAAAAGGGATGA
	CP_novel_circ_0001811	F: CTCTGCTATCCCTCCTAT	134
		R: AGAAGGCTTCCTTGTAGT
	CP_novel_circ_0003686	F: CACCACTGGAATGAAATA	91
		R: GTTGAGAAAACGATGAAG
Divergent primers	DP_novel_circ_0006377	F: CACCTTCCGTCAGCAACT	150
		R: CGAAAGAGTCCGCAAACA
	DP_novel_circ_0003977	F: CGTTCCTTCGTGGGATTAG	179
		R: GTTGTCGTGGCGGATTTG
	DP_novel_circ_0007738	F: ACAAGGAAGGTACAGAGTT	136
		R: CTGTATTGGTGCATATCAG
	DP_novel_circ_0008614	F: GAGGAGTTGGTTCGCTAC	99
		R: AGGGAGGAAGTTCAATAAG
	DP_novel_circ_0001811	F: ACCAGGAAGGCTGTTAAA	149
		R: CATAGGCAAACGCTGAAT
	DP_novel_circ_0003686	F: AGTCATTTCAGGTTGTCG	133
		R: TATTTCATTCCAGTGGTG
	ACTB	F: CAGCCATCTTTCTTGGGTAT	169
		R: CTGTGATCTCCTTCTGCATCC
